# Supplementary material for: Diversity of human and mouse homeobox gene expression in development and adult tissues
Source: BMC Dev Biol. 2016 Nov 3;16:40. doi: 10.1186/s12861-016-0140-y (PMC5094009; doi:10.1186/s12861-016-0140-y)
Supplement: Additional file 1: Table S1. — Human and mouse SRA data file accessions. (XLSX 30 kb) [file 12861_2016_140_MOESM1_ESM.xlsx]

## Sheet: Mouse RNASeq Accessions
Project	tissue	Run	Reads	Paired/Single End	Reference
SRP034543	2-Cell	SRR1051280	23338766	PAIRED	Xiaoying Fan, Single-cell RNA-Seq transcriptome analysis of circular RNAs in mouse embryos. GEO Accession: GSE53386
		SRR1051281	23594202	PAIRED
		SRR1051282	13190722	PAIRED
		SRR1051283	12655055	PAIRED
		SRR1051284	11238556	PAIRED
		SRR1051285	21200161	PAIRED
		SRR1051288	12428335	PAIRED
		SRR1051289	17039080	PAIRED
		SRR1051290	15476735	PAIRED
		SRR1051291	17285507	PAIRED
	4-Cell	SRR1567919	15073754	PAIRED
		SRR1567920	11114600	PAIRED
		SRR1567921	10254676	PAIRED
		SRR2048247	10384367	PAIRED
		SRR2048248	10151377	PAIRED
		SRR2048249	3335923	PAIRED
		SRR2048250	4031247	PAIRED
	8-Cell	SRR1567922	10814346	PAIRED
		SRR1567923	8810491	PAIRED
		SRR1567924	11092000	PAIRED
		SRR2048251	3737001	PAIRED
		SRR2048252	3907180	PAIRED
		SRR2048253	7253279	PAIRED
		SRR2048254	6850826	PAIRED
	Blastocyst	SRR1567925	13300876	PAIRED
		SRR1567926	17250146	PAIRED
		SRR1567927	15126640	PAIRED
		SRR1567928	8793233	PAIRED
		SRR1567929	6768803	PAIRED
		SRR1567930	8468945	PAIRED
		SRR1567934	7223526	PAIRED
		SRR1567935	8460082	PAIRED
		SRR1567936	7098967	PAIRED
	Morula	SRR1567931	17219797	PAIRED
		SRR1567932	20625042	PAIRED
		SRR1567933	16809518	PAIRED
		SRR2048255	14488867	PAIRED
		SRR2048256	14141595	PAIRED
		SRR2048257	3431836	PAIRED
		SRR2048258	5056826	PAIRED
	Oocyte	SRR1051273	35379903	PAIRED
		SRR1051274	27354912	PAIRED
		SRR1051275	8044059	PAIRED
		SRR1051276	11810273	PAIRED
		SRR1051277	14291925	PAIRED
		SRR2048235	5173292	PAIRED
		SRR2048236	5199427	PAIRED
		SRR2048237	4779221	PAIRED
		SRR2048238	5637428	PAIRED
	Zygote	SRR1051278	29830305	PAIRED
		SRR1051279	22267358	PAIRED
		SRR1567937	12514508	PAIRED
		SRR1567938	10361752	PAIRED
		SRR1567939	9896580	PAIRED
		SRR2048239	5523912	PAIRED
		SRR2048240	5718241	PAIRED
		SRR2048241	1983330	PAIRED
		SRR2048242	2449111	PAIRED
SRP037764	e7.5	SRR1168503	64746171	SINGLE	Zhe Liu, Probing In vivo Brachyury Function with Tc mouse model. GEO Accession: GSE54982
SRP045440	e8.5	SRR1652561	73493661	PAIRED	Michael Weber, DNA methylation analysis and expression profiling during murine embryogenesis and in embryos deficient for DNMT3A or DNMT3B. GEO Accession: GSE60334
		SRR1652562	52488499	PAIRED
		SRR1652563	64138495	PAIRED
SRP018859	e9.5	SRR765720	24592964	SINGLE	Graham Kay, Genome wide RNA-seq analysis of E9.5 Smchd1 wild type and mutant embryos. GEO Accession: GSE44665
		SRR765721	18342915	SINGLE
		SRR765722	20829799	SINGLE
SRP057505		SRR2180001	53954685	SINGLE	Ozren Bogdanovic, Active DNA demethylation at enhancers during the vertebrate phylotypic period. GEO Accession: GSE68087.
		SRR2180002	51178135	SINGLE
SRP037764	e10.5	SRR1168505	64746171	SINGLE	Zhe Liu, Probing In vivo Brachyury Function with Tc mouse model. GEO Accession: GSE54982
SRP065903	e11.5	SRR2912022	39019198	PAIRED	University of Washington, RNA Seq of rRNA-depleted whole embryo RNA, E11.5. Three independent embryos were prepared from the following four genotypes: Adar-/-; Adar+/+; Adar-/-Mavs-/-; Adar+/+Mavs-/-. Accession: PRJNA301460
		SRR2912023	29272078	PAIRED
		SRR2912024	38020973	PAIRED

## Sheet: Human RNASeq Accessions
SRA Study ID	Organ(s) or tissue(s)	Accession Run ID	Reads	Paired/Single End	Reference
SRP011546	2-Cell Human Embryo	SRR445724	50896528	SINGLE	Yan L et al., Tracing pluripotency of human early embryos and embryonic stem cells by single cell RNA-seq (human) GEO Accession: GSE36552
		SRR445725	51954904	SINGLE
		SRR445726	49180773	SINGLE
		SRR445727	52518698	SINGLE
		SRR445728	48727188	SINGLE
		SRR445729	59155370	SINGLE
	4-Cell Human Embryo	SRR490961	49127668	SINGLE
		SRR490962	45583212	SINGLE
		SRR490963	47319865	SINGLE
		SRR490964	31651487	SINGLE
		SRR490965	58021187	SINGLE
		SRR490966	53970537	SINGLE
		SRR490967	48487342	SINGLE
		SRR490968	62850846	SINGLE
		SRR490969	53928812	SINGLE
		SRR490970	52735750	SINGLE
		SRR490971	38896352	SINGLE
		SRR490972	58235449	SINGLE
	8-Cell Human Embryo	SRR490973	31911442	SINGLE
		SRR490974	30282390	SINGLE
		SRR490975	33565816	SINGLE
		SRR490976	33261944	SINGLE
		SRR490977	27602538	SINGLE
		SRR490978	32482770	SINGLE
		SRR490979	28271452	SINGLE
		SRR490980	31915232	SINGLE
		SRR490985	47990468	SINGLE
		SRR490986	42243898	SINGLE
		SRR490987	36089791	SINGLE
		SRR490988	48887034	SINGLE
		SRR490989	42851497	SINGLE
		SRR490990	47500857	SINGLE
		SRR490991	33545010	SINGLE
		SRR490992	43263115	SINGLE
	Embryonic Stem Cells	SRR445730	31187123	SINGLE
		SRR445731	37288388	SINGLE
		SRR491039	27315084	SINGLE
		SRR491040	26676696	SINGLE
		SRR491041	24407335	SINGLE
		SRR491042	19547616	SINGLE
		SRR491043	29723853	SINGLE
		SRR491045	20336393	SINGLE
	Late Blastocyst	SRR491009	44798733	SINGLE
		SRR491010	21392946	SINGLE
		SRR491011	33286654	SINGLE
		SRR491012	36693969	SINGLE
		SRR491013	33877559	SINGLE
		SRR491014	24177697	SINGLE
		SRR491015	32500760	SINGLE
		SRR491016	28250519	SINGLE
		SRR491017	53804158	SINGLE
		SRR491018	26834187	SINGLE
		SRR491019	18049650	SINGLE
		SRR491020	22083970	SINGLE
		SRR491021	29603623	SINGLE
		SRR491022	28529812	SINGLE
		SRR491023	23093630	SINGLE
		SRR491024	25389531	SINGLE
		SRR491025	25602797	SINGLE
		SRR491026	27784567	SINGLE
		SRR491027	18508055	SINGLE
		SRR491028	22586541	SINGLE
		SRR491029	34008734	SINGLE
		SRR491030	34769139	SINGLE
		SRR491031	49011417	SINGLE
		SRR491032	40081215	SINGLE
		SRR491033	29963595	SINGLE
		SRR491034	36973487	SINGLE
		SRR491035	33001818	SINGLE
		SRR491037	39391742	SINGLE
		SRR491038	47512972	SINGLE
	Morula	SRR490993	44585235	SINGLE
		SRR490994	28690806	SINGLE
		SRR490995	27850586	SINGLE
		SRR490996	39065873	SINGLE
		SRR490997	33894431	SINGLE
		SRR490998	29489887	SINGLE
		SRR490999	24327382	SINGLE
		SRR491000	29435822	SINGLE
		SRR491001	39037531	SINGLE
		SRR491002	37090751	SINGLE
		SRR491003	25135705	SINGLE
		SRR491004	41041777	SINGLE
		SRR491005	33698770	SINGLE
		SRR491006	36456083	SINGLE
		SRR491007	26736090	SINGLE
		SRR491008	36989021	SINGLE
	Oocyte	SRR445718	32943665	SINGLE
		SRR445719	30690825	SINGLE
		SRR445720	25552876	SINGLE
	Zygote	SRR445721	36528347	SINGLE
		SRR445722	32865315	SINGLE
		SRR445723	41057289	SINGLE
SRP050146	CD34+	SRR1660321	48546357	PAIRED	Dolatshad H et al., RNA sequencing of bone marrow CD34+ cells from myelodysplastic syndrome patients with and without SF3B1 mutation and from healthy controls (human) GEO Accession: GSE63569
		SRR1660323	53606634	PAIRED
SRP045500	B-Cells	SRR1550988	18985188	PAIRED	Linsley PS et al., Next generation sequencing of human immune cell subsets across diseases (human) GEO Accession: GSE60424
		SRR1551049	19455550	PAIRED
		SRR1551056	29182181	PAIRED
		SRR1551070	19528542	PAIRED
	CD4+ T-cells	SRR1550989	15752774	PAIRED
		SRR1551050	25428087	PAIRED
		SRR1551057	21293876	PAIRED
		SRR1551071	19098826	PAIRED
	CD8+ T-Cells	SRR1550990	13394578	PAIRED
		SRR1551051	18241906	PAIRED
		SRR1551058	17816106	PAIRED
		SRR1551072	20997967	PAIRED
	Monocytes	SRR1550986	15170780	PAIRED
		SRR1551047	20264683	PAIRED
		SRR1551054	21299311	PAIRED
		SRR1551068	21014408	PAIRED
	Natural Killers	SRR1550991	8983775	PAIRED
		SRR1551052	19287815	PAIRED
		SRR1551059	18547056	PAIRED
		SRR1551073	17882516	PAIRED
	Neutrophiles	SRR1550986	15170780	PAIRED
		SRR1551047	20264683	PAIRED
		SRR1551054	21299311	PAIRED
		SRR1551068	21014408	PAIRED
	Whole blood	SRR1550981	21878596	PAIRED
		SRR1551053	20596601	PAIRED
		SRR1551060	19237380	PAIRED
		SRR1551074	20839150	PAIRED
ERP003613	Adipose	ERR315332	22155180	PAIRED	Fagerberg L et al., HPA RNA-seq normal tissues. Accession: PRJEB4337
		ERR315341	29340443	PAIRED
		ERR315342	24372858	PAIRED
		ERR315343	4543200	PAIRED
		ERR315378	9810836	PAIRED
	Adrenal Gland	ERR315335	10145563	PAIRED
		ERR315385	10929920	PAIRED
		ERR315392	8998315	PAIRED
		ERR315417	11003477	PAIRED
		ERR315450	9087841	PAIRED
		ERR315452	10241792	PAIRED
	Appendix	ERR315345	8731094	PAIRED
		ERR315366	8752559	PAIRED
		ERR315437	9119785	PAIRED
		ERR315454	19473082	PAIRED
		ERR315465	18379322	PAIRED
		ERR315481	19546952	PAIRED
	Bladder	ERR315334	6335992	PAIRED
		ERR315355	15939817	PAIRED
		ERR315370	5633845	PAIRED
		ERR315421	5557608	PAIRED
		ERR315447	14409428	PAIRED
		ERR315453	6265687	PAIRED
	Bone marrow	ERR315333	17182987	PAIRED
		ERR315395	16953167	PAIRED
		ERR315396	16506110	PAIRED
		ERR315404	17223283	PAIRED
		ERR315406	17421796	PAIRED
		ERR315425	14755708	PAIRED
		ERR315469	14932588	PAIRED
		ERR315486	16306820	PAIRED
	Colon	ERR315348	17228587	PAIRED
		ERR315357	42488341	PAIRED
		ERR315400	26360292	PAIRED
		ERR315403	7685293	PAIRED
		ERR315462	14805008	PAIRED
		ERR315484	31728526	PAIRED
	Duodenum	ERR315442	9015118	PAIRED
		ERR315445	9204058	PAIRED
		ERR315457	8965453	PAIRED
		ERR315461	9261605	PAIRED
	Endometrium	ERR315361	7388853	PAIRED
		ERR315368	8684958	PAIRED
		ERR315386	7492575	PAIRED
		ERR315433	8736265	PAIRED
		ERR315438	7526336	PAIRED
		ERR315490	7445571	PAIRED
		ERR315495	13084530	PAIRED
	Esophagus	ERR315362	15608883	PAIRED
		ERR315398	17614218	PAIRED
		ERR315411	15827993	PAIRED
		ERR315434	13339046	PAIRED
		ERR315472	17431229	PAIRED
		ERR315489	13498968	PAIRED
	Gall Bladder	ERR315347	14991273	PAIRED
		ERR315349	6672762	PAIRED
		ERR315360	13320755	PAIRED
		ERR315470	6595403	PAIRED
		ERR315472	17431229	PAIRED
		ERR315474	16621424	PAIRED
		ERR315480	15208094	PAIRED
	Heart	ERR315328	13163036	PAIRED
		ERR315331	15133526	PAIRED
		ERR315356	17732535	PAIRED
		ERR315367	15345243	PAIRED
		ERR315384	16695109	PAIRED
		ERR315389	7896925	PAIRED
		ERR315413	16596950	PAIRED
		ERR315430	17381370	PAIRED
		ERR315435	7834982	PAIRED
	Kidney	ERR315383	18261280	PAIRED
		ERR315443	24572266	PAIRED
		ERR315468	12164943	PAIRED
		ERR315494	16450970	PAIRED
	Liver	ERR315327	6129051	PAIRED
		ERR315394	6095986	PAIRED
		ERR315414	22811186	PAIRED
		ERR315451	15108148	PAIRED
		ERR315463	15370846	PAIRED
	Lung	ERR315326	8782257	PAIRED
		ERR315341	29340443	PAIRED
		ERR315346	25354832	PAIRED
		ERR315353	13576003	PAIRED
		ERR315424	8761137	PAIRED
		ERR315439	6280429	PAIRED
		ERR315444	6387998	PAIRED
		ERR315487	13669047	PAIRED
	Lymph Node	ERR315329	13714939	PAIRED
		ERR315371	11342461	PAIRED
		ERR315373	11229989	PAIRED
		ERR315387	8475437	PAIRED
		ERR315390	8128422	PAIRED
		ERR315393	11996209	PAIRED
		ERR315426	11580578	PAIRED
		ERR315440	9956178	PAIRED
		ERR315441	9880903	PAIRED
		ERR315471	8193221	PAIRED
		ERR315475	8406163	PAIRED
		ERR315488	11864615	PAIRED
		ERR315493	13573897	PAIRED
	Ovary	ERR315380	15403247	PAIRED
		ERR315420	14291669	PAIRED
		ERR315458	16068834	PAIRED
		ERR315482	15110219	PAIRED
	Pancreas	ERR315429	12161026	PAIRED
		ERR315436	12322844	PAIRED
		ERR315466	14630380	PAIRED
		ERR315479	14400705	PAIRED
	Placenta	ERR315336	16389560	PAIRED
		ERR315374	15241666	PAIRED
		ERR315375	31687658	PAIRED
		ERR315377	15022448	PAIRED
		ERR315399	16101325	PAIRED
		ERR315476	14649029	PAIRED
		ERR315478	14906214	PAIRED
	Prostate	ERR315330	10838240	PAIRED
		ERR315340	10783008	PAIRED
		ERR315354	8841120	PAIRED
		ERR315359	10889038	PAIRED
		ERR315365	8893985	PAIRED
		ERR315407	10873741	PAIRED
		ERR315410	16837081	PAIRED
	Salvary Gland	ERR315325	14031909	PAIRED
		ERR315382	14271846	PAIRED
		ERR315418	10217355	PAIRED
		ERR315420	14291669	PAIRED
		ERR315449	10096395	PAIRED
		ERR315459	14548017	PAIRED
	Skin	ERR315339	13578251	PAIRED
		ERR315372	15997539	PAIRED
		ERR315376	13433881	PAIRED
		ERR315401	14626055	PAIRED
		ERR315460	16252980	PAIRED
		ERR315464	14435951	PAIRED
	Small Intestine	ERR315344	9334748	PAIRED
		ERR315364	10640327	PAIRED
		ERR315381	11946771	PAIRED
		ERR315388	11862929	PAIRED
		ERR315408	10699216	PAIRED
		ERR315409	9794787	PAIRED
		ERR315423	9710257	PAIRED
		ERR315491	8978003	PAIRED
	Spleen	ERR315338	26648704	PAIRED
		ERR315405	12170875	PAIRED
		ERR315416	11937216	PAIRED
		ERR315448	27044102	PAIRED
		ERR315473	24473462	PAIRED
	Stomach	ERR315369	16004990	PAIRED
		ERR315379	22610772	PAIRED
		ERR315467	20097530	PAIRED
		ERR315485	15684423	PAIRED
	Testes	ERR315350	8881861	PAIRED
		ERR315351	8808454	PAIRED
		ERR315352	35915919	PAIRED
		ERR315391	39007238	PAIRED
		ERR315415	44085084	PAIRED
		ERR315446	33605790	PAIRED
		ERR315456	32054218	PAIRED
		ERR315492	44436072	PAIRED
	Thyroid	ERR315337	22150193	PAIRED
		ERR315358	15797139	PAIRED
		ERR315363	11921978	PAIRED
		ERR315397	12544599	PAIRED
		ERR315412	22366610	PAIRED
		ERR315422	15631970	PAIRED
		ERR315428	11830469	PAIRED
		ERR315483	9052163	PAIRED
		ERR315491	8978003	PAIRED
SRP050089	Amygdala	SRR1658439	137149409	PAIRED	Li J et al., RNA-Seq of the BA9, BA40 and AMY for one typically developing individual #5407 (human) GEO Accession: GSE63513
SRP041044	Cerebellum	SRR1222586	134837626	PAIRED	Ling-Qun Ye, Kunming Institute of Zoology Chinese Academy of Sciences. Integrative analyses reveal complexity of human brain transcriptome by deep RNA-sequencing. Accession: PRJNA244070
	Cerebral cortex	SRR1222587	132330093	PAIRED
	Corpus Callosum	SRR1222590	240563209	PAIRED
	Hippocampus	SRR1222686	112819961	PAIRED
	Parietal Lobe	SRR1222599	231470795	PAIRED
	Substantia Nigra	SRR1222684	133180790	PAIRED
	Whole	SRR1222585	177343096	PAIRED
	whole, fetal	SRR1222685	126236542	PAIRED
ERP004151	Breast	ERR358486	97983949	PAIRED	VGH-YM Genome Research Center. RNA-seq of mRNA from MCF7 breast cancer cells and samples derived from normal breast tissues. Accession: PRJEB4829.
		ERR358485	86645013	PAIRED
SRP034875	Macular Retina	SRR1067939	49666950	PAIRED	Anita Bowman, University of Pennsylvania. Comprehensive Analysis of Gene Expression in Human Retina and Supporting Tissues. Accession PRJNA232850.
		SRR1067944	54692254	PAIRED
		SRR1067970	51197577	PAIRED
		SRR1067979	57150027	PAIRED
	Macular RPE	SRR1067940	52089998	PAIRED
		SRR1067946	52690005	PAIRED
		SRR1067973	53769867	PAIRED
		SRR1067983	49082658	PAIRED
ERP006650	Fallopian tube	ERR579124	33442096	PAIRED	Science for Life Laboratory, Royal Institute of Technology, Stockholm. RNA-seq of coding RNA from tissue samples of 127 human individuals representing 32 different tissues. Accession PRJEB6971.
		ERR579128	16731620	PAIRED
		ERR579134	32578336	PAIRED
		ERR579136	36892816	PAIRED
		ERR579150	38839362	PAIRED
		ERR579155	17042245	PAIRED
	Skeletal Muscle	ERR579130	16978025	PAIRED
		ERR579141	16529934	PAIRED
		ERR579142	28345321	PAIRED
		ERR579143	13105535	PAIRED
		ERR579149	19063730	PAIRED
		ERR579152	14977661	PAIRED
	Smooth muscle	ERR579125	37834524	PAIRED
		ERR579131	33018451	PAIRED
		ERR579153	36809248	PAIRED
	Tonsils	ERR579133	44758042	PAIRED
		ERR579135	35117444	PAIRED
		ERR579139	36683001	PAIRED
SRP000941	Thymus	SRR651673	39095555	PAIRED	Lister R, et al. UCSD Human Reference Epigenome Mapping Project. GEO Accession: GSE16256.
		SRR651674	75760774	PAIRED
		SRR651675	76096712	PAIRED
ERP006650
