# Supplementary material for: Diversity of human and mouse homeobox gene expression in development and adult tissues
Source: BMC Dev Biol. 2016 Nov 3;16:40. doi: 10.1186/s12861-016-0140-y (PMC5094009; doi:10.1186/s12861-016-0140-y)
Supplement: Additional file 3: Table S2. — Raw and normalised FPKM expression values for human and mouse homeobox loci for all analysed cell types and tissues. (XLSX 265 kb) [file 12861_2016_140_MOESM3_ESM.xlsx]

## Sheet: Raw FPKM values - HUMAN
Gene Name	Oocyte	Zygote	2 Cell	4 Cell	8 Cell	Morula	Late Blastocyst	Adipose	Adreanal Gland	Appendix	B Cell	Bladder	Bone Marrow	Brain Amygdala	Brain Cerebellum	Brain Cerebral coretx	Brain Corpus Callosum	Brain Whole Foetal	Brain Hipocampus	Brain Parietal lobe	Brain Substantis Nigr	Brain Whole	Breast	CD4+	CD8+	CD34+	Colon	Duodenum	Endometrium	ESC	Esophagus	Fallopian Tubes	Gall Bladder	Heart	Kidney	Liver	Lung	Lymph Node	Macular Retina	Macular RPE	Monocytes	Natural Killers	Neutrophiles	Ovary	Pancreas	Placenta	Prostate	Salvary Gland	Skeletal Muscle
ADNP	1.65449	2.52926	1.62461	2.12258	10.9879	8.01318	8.83337	13.9218	15.6594	17.9603	14.9887	27.7054	12.2599	15.3717	16.9327	9.42862	4.32371	34.2875	15.5294	6.51679	11.3312	4.65576	20.3507	13.0483	12.5478	27.5251	16.8679	14.092	27.264	16.2926	21.0477	32.7963	23.0324	10.9253	15.6252	7.6817	18.9746	24.9197	19.2454	11.6414	7.28438	13.5742	8.87412	31.5	4.06776	19.0836	18.93	9.62212	7.39888
ADNP2	19.8285	10.3189	7.16911	12.9305	30.3066	8.98234	3.22538	3.90379	3.91396	4.78262	7.6233	7.16822	18.1051	3.36825	3.94346	4.89408	1.96652	4.79277	4.16037	2.47784	3.79528	2.19044	5.84244	9.37064	13.6246	9.36331	5.30249	4.73784	5.03381	31.0882	6.37164	6.79139	6.43646	3.95959	4.73353	2.00377	5.60855	5.71376	6.09786	3.69392	6.51731	8.93545	2.81746	7.01919	1.84627	5.33749	4.48771	2.49893	0.454065
ALX1	0	0	0	0	0.446721	5.10077	2.04787	0.230022	0.0207202	0.00101621	0	0.276856	0.0159905	0.0149728	0.000357067	0	0.0185062	0.038084	0.0232413	0.0191937	0	0	0.0573898	0.000610134	0	0	0.0164146	0.0437693	0.537943	1.55679	0.027974	1.32372	0.0402165	0.0199298	1.95824	0	0.109596	0.0223089	0.0123637	3.58223	0.000705381	0	0	1.31076	0.0217044	0.098769	0.0417895	0	0
ALX3	0.00975417	0.409123	0.327194	0.311709	0.334963	0.319716	0.265475	0.704563	0.697958	0.714966	1.22742	0.430545	0.220829	0.354948	1.24925	1.25227	0.620788	1.01795	0.68745	0.78003	0.806753	1.14071	1.191	0.998089	0.858275	0.450112	0.450892	0.697789	1.164	0.289679	0.550156	2.38426	0.59241	0.167252	0.892212	0.116506	0.852477	0.915376	1.15477	2.30973	0.429958	0.627165	0.461861	1.36209	0.11264	0.578519	0.664606	0.452911	0.392576
ALX4	0.000598562	0.00118402	0.00250887	0.00208974	0.0445226	0.0173401	0.00590683	0.610164	0.0735069	0.00857537	0.00242727	0.0597331	0.0067391	0.101895	0.171245	0.184018	0.119614	0.378963	0.0710057	0.144514	0.107553	0.573869	2.46427	0.00340406	0.00367117	0.00876597	0.012692	0.0124269	0.981167	0.000387762	0.0428577	0.245994	0.082017	0.0602026	0.0965353	0.00142007	0.0330405	0.00451927	0.0353264	1.62546	0.00413041	0.012473	0.000579266	0.0786697	0.00408002	0.0338755	1.06027	0.395375	0.489911
ANHX	0.0717895	0.0967008	0.062369	0	0.0181723	0.000154194	0.00026538	0	0	0	0	0	0	0.00923724	0.00589941	0.0017984	0.00170892	0	0.00892994	0.000264291	0	0.000363404	0.00462894	0.000750763	0	0	0.00300252	0	0	0.000855575	0.00146872	0.000358543	0	0	0	0	0	0.000469543	0.018509	0.0109554	0	0	0.000766601	0	0	0	0	0	0
ARGFX	0.0241384	0.00389669	0.00693354	0.0180614	613.457	715.053	19.2609	0.000823836	0.00111805	0.057374	0.0019122	0.000748923	0.000699498	0.00725078	0.000276659	0.0108166	0.000160382	0.000379427	0.00321254	0.0187428	0	0.0144149	0.00205369	0.00118193	0.00122925	0.00162723	0.0143618	0.00244602	0.000229342	0.00121202	0.000460788	0.000225269	0.000474294	0.011926	0.000571854	0.00177501	0.01468	0.0020644	0.00809614	0.0551667	0.0204518	0.00119935	0.000160916	0.0037749	0	0	0.0010907	0.000505843	0.00713815
ARX	1.97403	0.603061	0.621095	0.329184	0.467927	0.371669	0.854242	0.0121517	0.00329156	0.0206327	0	0.0083251	0.00639788	1.16394	0.0213855	8.99149	0.420125	25.0745	5.19422	2.98935	0.252536	6.78949	0.0539092	0	0	0.0054819	0.287047	0.754381	0.00160733	1.37164	0.118541	0.206875	0.00529942	0.00364797	0.0355921	0.0062128	0.282676	0.0131498	0.00614504	0.201568	0.0114435	0	0	26.4273	0.306932	0.0343968	0.227684	0.0108335	5.0589
BARHL1	0	0.00310875	0.0135808	0	0	0.00160994	0	0.0198321	0	0.00296485	0.00333245	0.0057374	0.0034094	0.00548005	17.5281	0.00749263	0.0230221	0.0628691	0.00151767	0.0160713	0.715621	0.0221519	0.00226505	0.00771177	0.00891165	0.021837	0.0292003	0	0.0052116	0	0.00177018	0.00823105	0.00182	0	0.0390102	0.00223337	0.00597054	0.00338289	0.0140977	0.0695228	0	0	0	0.00237922	0.011907	0.00123551	0	0.00384059	0
BARHL2	2.5442	1.60445	1.11649	1.98174	0.109105	0.102014	0	0	0	0	0	0	0.00912137	0.230549	19.461	0.0187035	0	0.0942417	0.0521002	0.0109017	0.350906	0.445948	0	0	0	0	0	0	0	0.00151291	0	0	0	0	0	0	0	0	7.06799	0.471771	0	0	0	0	0	0	0	0	0
BARX1	0	0	0	0.361123	1.75065	2.02987	0.00528419	0.0984002	0	0.150229	0.0758129	0	0.031783	0	0.0183494	0.0570334	0.0478606	0.0339172	0.0203504	0.0183706	0.0181626	0	1.10357	0.0223358	0.0651621	0.0290289	0.197426	0.0618943	0.0362288	1.63457	0	0.0516691	0	0	0.0266798	0.0388722	0.00860702	0.0306857	0.00530242	0.117126	0.0273513	0.00964347	0	0.0387723	0	0.00722833	0.0253484	0.902511	0
BARX2	13.5044	30.7634	21.541	67.2762	3.42002	0.986969	0.000151363	0.154487	0	1.18525	0.00016148	0.652592	0.0449439	0.635511	0.746363	0.376577	0.48219	1.88781	1.61712	0.389547	1.33008	0.962756	21.5202	0.0418178	0.000399828	0.000132338	9.64241	15.8638	0.312512	0.000295609	95.051	23.1607	7.43579	0.0842867	5.17052	0.0714918	0.412416	0.725662	0.031478	0.496923	0.000466675	0.000219433	0	0.110097	3.35074	4.40798	4.34172	85.9281	0.0107286
BSX	0.0311193	0.0242632	0.0212331	0.00300848	0.00236301	0.0021481	0.00820657	0.00480633	0	0	0.0016233	0	0	0	0.00611948	0	0	0.00275018	0.00296063	0	0.00528276	0	0.0014828	0	0	0	0	0	0	0	0	0.00169999	0	0	0	0	0.00290366	0	0.0118329	0.0227657	0	0	0	0	0	0	0	0	0
CDX1	0.00246542	0.000767656	0.00992703	0.00196983	0.00523503	0.00819441	13.8336	0.161356	0.0374935	5.70968	0	0.132097	0	0.010367	0.00995496	0.107384	0.00576533	0	0.0216873	0.045289	0	0.22243	0.0960923	0	0	0.0338279	73.0603	32.236	0.288703	0.00483824	0.0460341	0.138281	0.103459	0.045167	0.17997	0.0211399	0.0773402	0.532104	0.0402265	0.0589522	0.0284573	0	0	0.0454656	0	0.0823996	0.0480566	0.0187186	0.00951872
CDX2	0	0	0.0417652	0.0824052	1.87974	0.109737	12.757	0.19283	0.00508493	7.08638	0	0.195896	0.00398969	0	0.0719078	0.00179496	0.00231087	0.00964954	0	0.00218349	0	0	0	0.000729668	0.0016864	0.0215004	58.1724	36.2255	0	0	0.0260454	0.0188259	0.080007	0	0.169083	0	0	0.061531	0.0118753	0.0232363	0	0	0	0	0.546779	0.00429336	0.250404	0	0
CDX4	0	0	0	0	0	0	0.749453	0	0	0	0	0	0	0.0206034	0	0	0	0	0	0.000656713	0	0	0	0	0	0	0	0	0	0.447861	0	0	0	0	0	0	0	0	0.0289743	0.0102276	0.00215575	0	0	0	0	0	0	0	0
CERS2	120.217	73.8041	99.9745	108.864	19.7593	18.7096	15.8981	34.9372	131.537	34.2517	26.1638	53.938	30.3414	16.8786	20.6059	31.3754	38.7042	16.5263	33.6329	23.6238	57.8366	46.9374	50.3867	34.2059	33.6365	52.5671	37.9347	54.5965	51.4219	23.0916	27.7893	76.3001	72.9395	24.6703	103.025	169.03	87.6229	37.1546	6.15881	34.366	58.534	32.8918	46.8273	53.7642	17.5332	65.7112	48.9357	23.24	5.04979
CERS3	1.72988	0.853175	0.988836	0.894636	0.137855	0.0202058	0.015649	0.0263387	0.00668306	0.0178806	0.0350584	0.12934	0.0737377	0.111661	0.202729	0.00864128	0.00749946	0.0323616	0.116979	0.0227642	0.0476983	0.00412626	0.155645	0.265091	0.19442	0.00438229	0.0136366	0.00263389	0.0820893	0.115075	48.6363	0.878695	0.0195133	0.0137697	0.0176996	0.00144241	0.0149708	0.126814	0.187365	0.0175554	0.0323675	0.0375218	0.0435797	0.0240815	0.0109723	0.0500589	0.280889	0.0557336	0.0637349
CERS4	0.188154	1.22959	1.10381	0.224024	1.3021	13.7686	19.1937	4.84788	7.94727	7.9229	29.4866	13.57	2.0734	10.1213	16.483	30.4802	12.8111	15.3149	11.0496	15.8864	14.0838	31.1227	18.3074	9.74847	9.4485	3.36268	3.17276	4.10655	14.5472	19.2538	34.0767	18.3522	11.8107	8.86816	17.3029	15.6972	17.7239	19.0223	23.2091	22.5942	5.79158	21.9152	9.53207	18.5881	17.6028	2.46072	31.3601	26.1341	0.648175
CERS5	0.985926	1.8715	1.85634	5.64257	102.149	109.435	35.7266	8.20715	12.3469	13.3303	9.6977	17.2538	10.4153	6.87836	17.3568	8.10381	3.61109	22.25	12.2287	5.66029	9.66892	7.92838	14.343	12.2906	9.25471	13.2454	8.4489	5.33596	19.9321	13.3712	9.58651	21.4771	15.9158	4.89273	8.69044	2.77165	11.9768	15.6307	3.13837	8.8359	9.45143	12.2953	9.93228	17.7886	2.84914	16.6939	12.7064	5.85547	1.54525
CERS6	4.76099	9.8095	4.43652	12.4187	3.91178	0.703285	0.817988	9.71805	13.0684	9.94865	7.27439	15.4655	8.17392	16.1348	9.56389	7.44765	0.823641	10.0327	16.9475	4.17559	7.33386	3.07951	9.01723	10.4348	9.94892	16.9731	27.924	19.544	13.9473	8.0797	17.9606	10.1469	12.6015	22.6304	8.83718	5.36193	5.76172	9.51637	21.013	15.2151	13.197	6.43458	0.589963	16.0053	2.93218	7.93334	9.96734	1.77477	1.14848
CPHX1	22.5282	29.0703	21.1438	25.7072	212.445	67.2837	1.89657	0.456029	0.441106	0.572685	0.0318889	0.0983637	0.113448	1.10513	0.298513	0.123847	0.635176	0.105745	0.073987	0.203953	0.329528	0.00346286	0.0674608	0.0366237	0.0492904	0.344568	0.965004	0.86145	0.232023	0.844014	0.0806725	0.157015	0.0443156	0.478117	1.09539	0.255568	0.293392	0.281738	0.308236	0.421172	0.0256542	0.0679735	0.0178967	0.141552	0.0669828	0.305656	0.409341	0.196466	0.888669
CPHX2	0.0089493	0.0356228	0.066785	0.418766	29.3123	5.46994	0.0110016	0.12039	0.0465497	0.0231951	0.0338565	0.0419054	0.0962396	0.865621	1.72775	0.842874	1.20047	0.121635	0.101062	0.650316	0.269967	0.587526	0.0823007	0.0300884	0.0389762	0.775456	0.0871642	0.0151282	0.0423633	0.0176516	0.0180435	0.0618239	0.0254875	0.0278462	0.110594	0.0317808	0.141741	0.0592392	0.327695	0.351072	0.0393424	0.052121	0.0588126	0.146938	0.00856092	0.0410184	0.0843318	0.0084746	0.272098
CRX	0.00774596	0.00833262	0.0512014	0.0053593	1.5172	1.29688	0.0369641	0.0122688	0.0136445	0.0407201	0.00678597	0.00254873	0.0048413	0.00213388	0	0	0.00132586	0.0257082	0	0	0.0214157	0	0.00433328	0.00643542	0.0148938	0.00627423	0.0101656	0.00223553	0.0122614	0.0336522	0.00144048	0.00401481	0.00843742	0.00719464	0	0.0352631	0.0199959	0.00409739	302.794	74.742	0.00898119	0.00587845	0.00399635	0.00671942	0	0.00332844	0.00270817	0	0.00559931
CUX1	22.4892	14.1478	11.809	9.87722	1.22543	0.384765	0.617608	20.0357	14.4595	18.4293	8.79366	40.8651	17.6482	14.0747	39.9709	19.4576	5.44666	22.9467	8.99898	9.40429	9.69683	20.312	15.3218	6.95651	8.5798	22.0404	23.5651	23.0112	54.98	3.3518	33.4735	44.0483	39.2839	55.0041	37.1466	10.963	29.7088	17.4483	22.0244	21.3547	39.2953	10.4228	13.5518	45.323	14.5638	24.2614	27.8857	17.2502	9.57765
CUX2	3.33947	3.40592	2.83093	4.30731	0.173303	0.0449837	0.00477609	0.014892	0.0368785	0.180558	0.003816	0.0793038	0.105144	2.26867	0.950796	10.6865	0.346218	18.7726	4.18173	3.98069	1.22889	7.02911	0.0505055	0.0556181	0.0546369	0.457492	0.0570238	0.110986	0.101997	0.610591	0.154999	0.0825499	0.0716862	0.0335638	0.0198443	6.2837	0.0295274	0.337989	2.38389	0.283647	0.0165567	0.00518819	0.000393333	0.0136486	0.00934676	0.0427022	8.50179	0.0110785	0.00688146
DBX1	0	0	0	0	0.000533003	0.0199133	0	0	0	0	0	0	0.00217519	0.00626864	0.00199381	0.00974309	0.00115537	0	0	0.00119875	0	0	0.0142666	0.0474935	0.00786165	0	0.00204249	0	0	0.0116513	0	0	0.00353714	0.00243552	0	0	0	0.00436321	0.0189749	0	0	0	0	0	0	0	0.0179221	0.00736362	0.00381057
DBX2	0	0	0.00254767	0.00351617	0.0321879	0.184127	0	0.348655	0.0495152	0.0264377	0	0.0441994	0	1.94352	0.463012	0.804297	0.411025	1.3262	1.44002	0.463828	1.079	0.460946	0.215981	0	0.000141679	0.00617643	0.0472598	0	0.0561992	0	0.0595235	0.0906835	0.100961	0.136289	0.0369251	0	0.00440213	0.0123701	0.012249	0.0249599	0.0017009	0	0.000125189	0	0	0	0.0566794	0.129709	0.0236758
DLX1	0	0.244714	0.00394114	0.191615	0.792614	1.44595	0	0.0383642	1.63499	0.143843	0.00626007	0.0338973	0.0417717	1.00721	0.0418524	8.52355	0.219746	34.1478	5.62497	2.58403	0.127181	7.82021	0.0581334	0	0.0232752	0.0279098	0.175345	0.0347605	0	0.737485	0.0425939	0.0168432	0.254413	0.0495409	0.0258494	0	0.00558162	0.0472549	0.0263175	0.252483	0	0	0.00340024	0.0636529	0.01024	0	1.6234	0.151125	0.00772839
DLX2	0.0473186	0.0165752	0.0315635	0.0236999	2.33848	0.867437	0.0487485	0.00866302	0.255555	0.0311541	0.0295639	0	0.0621302	0.398914	0	1.4945	0.0659221	10.1282	0.460983	0.501212	0.00481024	1.61575	0.229408	0	0.10223	0.0627417	0.0225731	0	0.0062718	0	0	0.0031666	0.0341435	0.0247563	0.00751557	0	0	0	0.0117136	0.143239	0.0511813	0.609413	0.0174422	0	0	0.0306143	0.112419	0.104462	0
DLX3	0.037637	0.0158702	0.048684	0.335792	0.448698	0.00114131	10.1467	0.026574	0.106961	0.0455669	0.0206683	0.0742482	0.0106966	0.00272725	0.0358009	0.0804795	0.0246327	0	0.00943935	0.0605262	0.00421089	0.242052	0.581884	0	0.0326389	0.0325788	0.0495544	0	0.0163062	0.000211067	0.918811	0.0772555	0.0296026	0.0366418	0.160114	0	0.27684	0.0290029	0.00997335	0.24635	0.00640635	0.0381572	0	0.318907	0.0588215	6.48511	0.40504	0.130323	0.0123684
DLX4	0.0558436	0.00740233	0.0382875	0.0060394	0.009379	0.989073	10.8109	0.107165	0.056891	0.156306	0.122849	0.0595865	0.0884768	0.0312465	0.255439	0.102116	0.0336673	0.00190034	0.0429741	0.0485553	0.00544189	0.0301226	0.241982	0.228866	0.302324	0.311717	0.0357917	0.115102	0.0376538	2.93984	0.121341	0.128344	0.0563061	0.0323281	0	0	0.457499	0.1292	0.0370268	0.0401451	0.914731	0.119578	0.0446669	0	0.0637124	3.2274	0.0253096	0.0560631	0.0284892
DLX5	0.476766	0.125956	0.132729	0.552267	1.3149	1.84262	5.39764	0.52555	0.347592	0.201802	0	1.19971	0.040212	0.984837	0.0117922	1.92424	0.122482	9.54054	1.77326	0.847476	0.0438789	4.60785	0.35854	0	0	0.398345	0.0573925	0.243041	16.5507	6.56271	1.52466	1.38815	0.463054	0.443351	0.105603	0	0.0888996	1.61207	0.0904684	0.58359	0.00819241	0	0	1.38333	0	14.6224	1.5372	0.856079	0.162537
DLX6	3.13434	11.8686	3.11245	12.9583	3.87442	4.36872	7.10123	0.424569	0.02363	0.0389869	0	0.138113	0.0103042	0.371176	0	1.15586	0.0999891	3.72828	4.17903	0.506295	0.0576341	1.13338	0.0903159	0	0	0.0380354	0.00470209	0.0409528	3.42262	0.701083	0	0.484791	0.01753	0.0361305	0.0219129	0	0	0.254162	0.0178218	0.0780393	0	0	0	0.138615	0	3.02649	0.117762	0.121831	0.00892966
DMBX1	0.000511769	0	0.013082	2.13603e-05	0.103562	0.162561	0.000465259	0.13546	0.00788602	0.0011444	0.000598467	0.026587	0.0502619	0.00556329	0.0317113	0.000540601	0.0541802	0.166896	0.106522	0.00186832	0.507512	0.00478796	0.0106683	0	0.00572585	0.00313208	0.000836191	0.00533124	0.0441067	0.192875	0	0.0167002	0.000183956	0	0.000819688	0.000687785	0.0306439	0.00694526	0.27147	0.935441	0.00190616	0.000796701	0.000187062	0.00146287	0	0.000760055	0.000633858	0.0016666	0.000614692
DPRX	13.4603	4.07186	6.48863	6.19413	265.866	521.156	1.41113	0.235823	0.00222389	0.0105444	0.00655401	0.00471144	0.00424669	0.00707751	0.0212572	0.00401032	0.0148642	0.00537922	0.00442544	0.00187761	0.00192701	0.00540335	0.0780093	0.00716436	0.00530434	0.0120702	0.00914403	0.00962829	0.00595658	0.0111483	0.00398497	0.0365122	0.00447504	0.0812415	0.00382767	0.00512368	0.0566386	0.00371108	0.015293	0.101127	0.00960945	0.00629432	0.00323022	0.00396182	0	0.760548	0.0689322	0.00457758	0.213342
DRGX	0	0	0.0143408	0.0279739	0.306488	0.0391912	0.00014797	0.0895893	6.07072	0.211432	0	0.00907631	0.0841472	0.00231169	0.183238	0.706974	0.014765	0.0185554	0.254545	0.289219	0.436129	0.327853	0.00700918	0	0	0.17859	0.149108	0	0.104573	0	0.0558354	0	0.0802678	0	0.000506537	0	0.0903894	0.0915944	0.229297	0.0470756	0.00624369	0	0	0	0	0.00376845	0.0124105	0	0
DUX4	0.00771896	0.0364643	0.0490814	0.161918	0.0419131	0	0	0	0.0304212	0.0134687	0.0188395	0	0.0106968	0	0	0.0149278	0	0	0.0140685	0.00291192	0	0	0.00873743	0.0134689	0.00952962	0	0.00974448	0.0424689	0.0122051	0	0	0.0083931	0	0	0.00973788	0	0	0	0.011531	0	0.00953389	0.01046	0.00842051	0.0221208	0	0	0.0153378	0	0
DUXA	0.030514	0.00260137	0.00883439	0.748953	1657.67	1219.07	0.00325584	0.0116564	0.00127524	0.00693337	0.00159469	0	0.00135577	0.00263822	0.00250016	0.00254401	0.00115944	0.00136856	0.000725788	0.000300754	0	0.000413548	0.00723334	0.00423309	0.00488956	0.0112451	0.000517414	0	0.0539267	0.201033	0.00433193	0.0062378	0.0176835	0.036587	0	0.00528528	0.104013	0.00262876	0.0136822	0.0308538	0.00329224	0.00144483	8.72329e-05	0	0	0.00118167	0.0348705	0.00183087	0.000955664
DUXB	6.07903	6.5407	3.74023	16.3935	198.716	111.548	4.72194	0.00986063	0.0211718	0.00884487	0.0215394	0.0703493	0.0401141	0.316504	0.195767	0.0777775	0.0985938	0.00424626	0.00150915	0.0475294	0.00269274	0.0240776	0.0427926	0.0305008	0.0181979	0.102466	0.0146383	0.00458942	0.00259113	0.000506191	0.0204169	0.0111165	0.00723826	0	0.0106944	0.0197348	0.0392696	0.0303603	0.127433	0.0438386	0.0142633	0.0202687	0.0155243	0.0141951	0	0.00860002	0.0179411	0.00572834	0.00397434
EMX1	367.846	47.2979	58.4072	99.9018	5.5211	0.167754	0.33833	0.00472174	0.0126525	0.00940692	0.0164739	0.00742347	0.0479925	3.49532	0.23418	25.6632	0.0979804	14.6978	4.25675	8.51515	0.0199313	14.5293	0.168416	0.00903534	0.0228578	0.032535	0.137643	0.87787	0.00657544	0	0.210782	0.0108466	0.0325484	0.137141	27.1103	0.0444712	0.00709036	0.0208451	0.0275193	0.0657647	0.0372112	0.0670414	0.0420967	0.00751518	0.0543252	0.00351522	0.0228661	0.109644	0.0227364
EMX2	0	0.0344523	0.00776796	0	0.0199586	0.0644447	0	1.86636	0.0864456	0.106296	0	5.69606	0.0102204	7.61083	0.303011	5.63909	1.80906	6.25182	5.8207	3.35372	1.82569	4.25607	0.565961	0	0	0.012164	0.0538715	0.0382071	56.266	0	0.22498	36.13	1.16599	0.108023	22.9314	0	0.0170883	0.296636	0.0677429	3.11642	0.00222762	0	0	5.90553	0.0368201	0.324406	0.61236	0.359763	0.514807
EN1	0	0	0.00267824	0.0416923	0.126955	0.276125	0	0.8934	0.0142855	0.0215097	0	0.00800444	0.00291679	0.0118468	0.0828242	0.00824766	0.0287802	0.0453854	0	0.00169897	6.92577	0	2.1225	0	0	0	0	0	0.00707805	0.00825892	0.0156613	0.00710578	0.0204014	0.00350953	0	0	0	1.12633	0.00668271	0.151923	0	0.0183346	0	0	0	0	0.0768128	0.04489	2.90887
EN2	0.415957	0.232403	0.170838	0.0817764	0.046356	0.336096	0.0181275	0.142699	0.085754	0.0344692	0	0.00686825	0	0.0358283	26.2733	0.152339	0.116083	0.049198	0.0638002	0.0689788	1.51831	0.00403943	0.423998	0	0.0192285	0.00317971	0.00931543	0	0.623589	0.829609	0	0.0572945	0.0202472	0.00599505	0.132126	0.00520424	0.00694463	0.0161446	0.019259	0.225604	0.0190354	0	0.0169906	0.311413	0.0634378	0	0.0363731	0.0185789	0.109788
ESX1	0.00132509	0	0.00382759	0	0.00160457	0	0	0.0175206	0	0.0210712	0	0	0	0	0	0	0.000482482	0.00450611	0	0	0	0	0.00581662	0	0	0	0	0.00367031	0.015481	0	0	0	0	0	0	0	0	0	0.0066028	0.0015529	0.00328526	0.0165643	0	0	0	0.0725354	0.0146814	0	0
EVX1	0	0	0	0	0	0	0	0.0358923	2.39454	0	0	0.712268	0.00423239	0	0.00385085	0	0.00223054	0.00510312	0	0.0196039	0.114461	0	0.0236997	0.034687	0.0548698	0.00500157	0.688929	0	0.0777319	0	0	0.00328874	0.0212974	0.0265434	0.0935071	0	0.00218897	0	0.0109605	0.0557359	0.00758198	0.0355059	0	0.00878092	0	0.0364611	2.5683	0.00507839	0
EVX2	0	0	0.00121822	0	0.071016	0.303262	0.000549149	0.0188138	0	0	0	0.0881339	0	0	0	0	0	0	0	0.00191314	0.0391397	0	0.00230583	0	0	0	0.581355	0	0.0161123	0	0	0.00658955	0.00140844	0	0.00349666	0	0	0	0.00971074	0.00889726	0	0	0	0	0	0.000960544	1.07956	0.00586163	0
GBX1	0.693629	2.52053	2.78843	3.89445	0.125553	0.0110282	0.000597124	0.0105306	0.000963177	0	0.0267721	0.00204739	0.000818442	0.0826739	0.0427729	0.0362135	0.00977798	0.183592	0.00876747	0.0190185	0.00293298	0.0209181	0.0133418	0.00129008	0.000745403	0.0846382	0.0480795	0	0.0460752	0.109521	0.00826069	0.00554038	0.0171319	0.0464517	0.00910772	0.000807203	0.0256145	0.0103586	0.0176169	0.0127961	0.00886558	0.000818182	0.00153685	0.0405692	0	0.0108384	0.0837866	0.00860083	2.77415
GBX2	0.351265	0.700523	0.323057	1.62831	21.8582	20.4909	2.30222	0	0	0.0278122	0	0.0147645	0	0.117877	0.990331	0.0679008	0.313081	0.354848	0.28514	0.0180555	0.721396	0.248681	0.018135	0	0	0.0239212	0	0.0658078	0	1.00065	0.00926345	0	0	0.0195013	0.0181841	0	0.0141395	0	0.0990416	0.0775054	0	0	0	0	0	0.219545	0	0	0
GSC	13.237	5.78536	4.32989	2.65798	4.99527	1.60668	5.44236	2.23223	0.0592046	0.073261	0	0.173673	0.0219448	0	0.023843	0	0.022997	0	0	0	0	0	1.92475	0.026969	0.155816	0.0563692	0.0390052	0.103831	0.222056	0.10074	0.0789278	0.266053	0.0806761	0.0659015	0.0626849	0.0167868	0.0570339	0.300124	0.043769	1.71613	0.0533281	0.290747	0	0.0363596	0.144498	0.0187885	0.301077	0.322156	0.242396
GSC2	0	0	0	0	0	0	0	0	0	0	0	0	0	0	0.00718444	0	0	0.0221134	0	0	0	0	0	0	0	0	0	0	0	0	0	0	0	0	0	0	0	0	0.316117	0.0314813	0	0	0	0	0	0	0	0	0
GSX1	0	0	0	0	0	0	0	0	0	0	0	0	0	0	0	0.0756865	0.0307613	0.345013	0.115835	0.0319066	0	0.253111	0	0	0	0	0	0	0	0	0	0	0	0	0	0	0	0	0.0112177	0.0342812	0	0	0	0	0	0	0	0	0
GSX2	0	0.0328849	0.00548479	0	0	0	0	0	0	0.0425073	0.0347605	0	0.0124921	1.25864	0.0383671	0.363663	0.017976	0.430412	0.0338136	0.131188	0.0134113	0.383469	0	0	0	0	0	0	0	0.518331	0	0	0	0.0163711	0.0213693	0	0	0.0531667	0.124223	4.29899	0	0	0	0	0	0	0	0	0
HDX	0.000375567	0.000282954	0.00030192	0.00013772	0.000238322	0.000172798	0.000772962	0.823325	2.07381	0.924228	0.42953	1.61877	0.0748868	2.71539	1.2912	0.25276	0.158948	0.414729	1.09749	0.193584	0.398167	0.0218822	1.04807	0.203985	0.195434	0.295548	0.709113	0.407322	2.1522	0.805406	1.067	1.94861	1.84933	0.541275	0.799703	0.545102	0.921617	0.775767	1.0694	0.74751	0.925316	0.428391	0.00800062	1.84071	0.121961	0.32748	1.39449	0.465201	0.0255875
HESX1	2.45326	0.410948	0.194484	2.08921	1.05361	0.577113	1.50367	0.968332	0.456979	0.569516	0.595069	0.701218	1.1067	0.160352	0.180947	0.10129	0.159192	0.150793	0.49007	0.0795146	0.306249	0.0477873	1.10069	0.100228	0.210173	1.45533	0.370701	0.278402	0.310419	26.962	0.263862	0.617332	1.09271	0.323079	0.838981	0.360114	0.556147	0.888816	0.309176	0.374336	0.602913	0.102527	0.0764967	0.820188	0.190095	0.737573	0.694277	0.562494	0.16452
HHEX	245.05	91.1556	46.8879	27.1428	4.87936	4.1343	0.292371	5.47503	11.3044	13.4572	61.7544	10.202	31.0473	0.551149	0.655112	1.23818	0.651665	1.52423	1.56989	0.613842	2.52541	1.81265	6.03668	0.174187	0.854446	29.4976	4.37169	3.78768	3.32902	3.19738	2.8488	2.63269	24.1997	2.36848	3.01918	35.0933	12.0987	25.6364	0.17171	2.96658	17.3435	7.8176	17.8644	1.04535	5.94018	9.95725	3.43632	0.954602	0.515592
HLX	0	0.00559191	0.0112748	0.0104942	0	0.168985	0	14.6025	1.68139	5.40386	1.65835	5.12021	30.325	0.216731	0.554171	0.744681	0.316364	0.535103	0.423983	0.386205	0.450291	0.573413	3.35142	0	0.00739984	3.31541	3.20375	3.01008	1.7341	0	1.29164	3.10938	6.03137	2.42622	1.7417	4.06088	11.1444	4.43336	0.109846	1.90929	20.8729	4.17857	28.2792	1.17898	0.524236	14.4154	2.72158	0.772193	1.49848
HMBOX1	48.3778	23.1906	25.4115	22.5115	7.97805	4.94326	5.90478	3.21072	5.77988	3.82074	11.1497	3.51931	5.15321	13.1249	4.34426	3.85124	2.65114	5.69462	4.80394	2.84397	8.28502	3.20224	3.13093	5.65042	6.32593	7.86337	3.21641	2.09044	3.95283	4.02471	2.47844	3.57256	3.74627	2.06858	3.26563	1.35002	4.63765	4.22985	7.09972	6.54637	6.70869	7.59605	2.04053	4.61476	0.703459	4.37765	2.26754	1.61902	1.43359
HMX1	0.139611	0.0137276	1.85442e-10	0.123289	0	0	0.00796838	0.064208	0.0889175	0	0	0	3.50105e-08	0.314773	0.212236	0.877963	0.204996	0.100441	0.0774378	0.417451	0.218802	0.461503	0.0354422	0	5.87523e-08	0	0.0139359	0.0903005	0	0.647383	0	0.00598886	0	0	0	0	0.00652037	0	5.21863	1.1093	0	0.116154	0	0	0	0.0291909	6.71077e-10	0	0.0177691
HMX2	0	0	0.00724644	0	0.0126654	0.0405701	0	0.0139712	0	0.016781	0	0.0364398	0	0.00405481	0	0	0	0.0155528	0	0	0	0	0.00444836	0.0132131	0.0323336	0.0569264	0.093366	0.144068	0	0	0.00163447	0	0	0	1.95774	0	0	0.0444132	0.0190649	0.00453296	0	0	0	0	0	0.0143656	0.0942133	0	0.00184829
HMX3	0	0	0	0	0	0	0	0	0.0132566	0.073555	0	0	0	0.00942742	0	0	0	0	0	0.00317706	0	0	0.0412214	0	0.0456717	0.0616647	0.134297	0.162079	0	0	0	0	0	0	0.123523	0	0	0.0331471	0.00714136	0.00480384	0	0	0	0	0.0137367	0	0.017084	0	0
HNF1A	5.49686	10.6217	11.9339	28.4443	9.6092	2.78863	0.00840879	0.115954	0.155981	0.628689	0.0816329	0.0940995	0.0618762	0.245074	0.395418	1.3315	0.0789731	0.472194	0.401416	0.601662	0.249043	0.96673	0.14242	0.118037	0.121536	0.105581	3.25872	9.2467	0.401357	0.0849365	0.221268	1.24044	0.946668	0.0538587	12.4984	5.50347	0.113855	0.207041	0.225675	0.124115	0.101195	0.0555001	0.0133875	0.128759	1.36005	0.17303	0.101021	0.128517	0.0588455
HNF1B	0.00105873	0.000824138	0.0031018	0.00431287	0.0147887	0.00124141	2.29243	0.0627101	0.0177806	1.18032	0.0731102	3.02757	0.0151934	0.00851034	0.000842825	0.0227355	0.00516747	0.164966	0.0341892	0.0179722	0.0225923	0.0727723	0.00516723	0.00111826	0.000650822	0.0114326	7.00389	7.19453	1.92749	0.000561395	0.00630032	8.98642	18.8664	0.00885339	29.9802	2.96871	6.83289	0.0905059	0.0108724	0.0326041	0.0010518	0.000673153	0.000116121	0.0312789	6.26329	0.0765201	1.92382	0	0.00672252
HOMEZ	0.0262158	0.510347	0.249334	0.195316	0.0269414	0.0302615	1.52212	4.3403	3.44204	4.31957	1.19904	10.91	1.00342	1.83329	1.65212	2.20059	1.58862	1.35053	1.67307	1.49619	1.84284	2.73025	5.26144	1.37646	0.966008	2.2532	4.51786	5.18176	5.86263	0.00427615	9.22131	8.82191	6.94313	5.30123	6.41638	2.17996	5.88631	4.93716	2.50239	3.36609	1.13722	0.692042	0.298234	8.24019	1.68628	4.79236	5.45919	3.82413	1.82981
HOPX	0.000677018	0.00034495	0.00450149	0.041856	0.785268	1.5392	5.30648	3.27102	17.7968	20.6846	6.96177	31.9475	5.9364	36.5209	16.3422	97.922	5.73497	25.1875	59.8833	45.9983	14.625	53.6499	5.36346	7.26943	29.5979	19.2444	2.71205	11.0669	6.612	0.000960242	336.646	9.66265	32.5174	6.62775	4.23694	0.562689	147.253	13.1843	4.3523	8.37886	0.146827	180.098	0.288346	2.54209	0.792206	58.5682	13.4351	13.6412	7.01044
HOXA1	1.91988	2.80156	2.08398	2.45377	1.32764	4.19638	0.322576	0.571334	0.353251	0.637102	0.0578627	6.2136	0.16823	0.00381511	0.0109249	0.00373488	0.0224783	0	0.00528482	0.00799509	0.0377251	0	0.814981	0.140574	0.245959	0.217135	0.728379	0.26291	0.289217	0	1.70885	0.290871	0.374719	0.0417272	0.460227	0.0933885	0.277134	1.02323	0.0115518	0.0401698	0.240263	0.461705	1.55494	1.14966	0.0253264	0.128022	0.466673	0.0271588	0.0381361
HOXA10	0.018682	0.023268	0.0527793	0.419512	0.868243	3.35708	0	11.0202	4.94793	4.82443	0.0371953	10.4193	2.10837	0	0.0228181	0.00784233	0.0171778	0	0	0.00235013	0	0	3.90389	0	0.0923435	10.2294	9.63151	0.102993	83.7683	0	0.0774169	0.611733	0.122689	0.0198512	8.92456	0.00831418	0.110679	1.93034	0.00774106	0.0091054	0.115328	3.09621	0	0.482585	0	9.31635	24.7013	0.0146063	20.1144
HOXA11	0	0	0.00302816	0	0.0297987	0.000709149	0.00384802	0.29695	0.450342	1.12686	0	3.68818	0.0104704	0	0	0.00326458	0	0	0	0	0	0	0.191242	0.00344655	0.0039828	0.028244	3.6855	0.0279894	55.2135	0	0.0056487	0.0377253	0.0115766	0.0039817	2.29704	0	0.0180707	0.216489	0.00640876	0.0368083	0.00796951	0.0898523	0.00351926	0.101593	0.0276109	6.13818	8.23172	0.011841	1.49729
HOXA13	0.00537522	0	0	0	0.398926	0.0936481	0	0.404158	0.279166	0.0422389	0	6.53695	0	0.0282991	0	0	0.00195577	0	0	0.0101524	0	0	0.115632	0	0	0.00431711	10.0709	0.00729841	0.884344	0	0.0142236	0.0100119	0.0167927	0.0125613	0.106114	0.0146149	0.0238017	0.0773338	0.0123419	0.00313282	0	0	0	0.00800747	0	14.6509	19.8693	0.00610223	0.631953
HOXA2	0.861286	0.494528	0.342311	0.358724	0.12171	0.693879	0	0.765785	0.807784	0.513424	0.0264038	0.394885	0.0274691	0.017689	0	0	0.00814837	0.0321919	0	0	0.12182	0	1.89805	0.0119818	0.0292967	0.564066	0.852034	0.613179	0.912035	0	1.02587	2.3189	0.967354	0.0896923	0.676104	0.124813	1.61472	0.193754	0	0.00323542	0.0680155	0.0897491	0.35971	0.396582	0.0219426	0.0210311	0.606609	0.0326661	0.194021
HOXA3	0.763933	0.51999	0.251256	0.245207	0.0266168	0.20962	2.59647e-05	2.95267	0.923653	1.16534	0.0339869	1.24673	0.105149	0.00673476	0.0138217	0.00523259	0.00393065	7.57892e-61	0.000635765	0.00613898	0.0990417	0	5.09115	0.0174082	0.0405179	2.56138	2.71389	1.01396	2.4599	0.00745951	1.27342	5.41771	0.664889	0.0593868	3.66646	0.0861041	2.53949	0.429284	0.00525916	0.0183553	0.0329505	0.419328	0.121624	0.827993	0.0354431	0.0753437	2.08876	0.0295897	1.34386
HOXA4	3.65802	6.14332	4.0359	5.96211	1.76078	2.77843	0.190279	3.70706	3.60843	0.801165	0.0444461	2.24182	0.168218	0	0.0239387	0.0107568	0.0249107	0.0134215	0	0.0184012	1.0622	0	4.8482	0.0855064	0.0715664	0.514284	0.761731	1.9551	0.642747	0	6.57192	11.7066	2.13428	0.196513	3.21154	0.522367	4.95449	0.453062	0.00660356	0.00908627	0.0385636	0.340491	0.0978746	3.52185	0.0511348	0.114361	0.971701	0.149308	1.71623
HOXA5	0	0.0146065	0.0244715	0	0.0646393	0.478323	0	8.84228	70.1934	2.44345	0.00399035	6.01544	1.62544	0	0.0106074	0	0.100929	0.0310369	0	0.0032297	0.384642	0	13.716	0	0	9.49769	4.35615	1.80163	10.0081	0	1.84949	26.3841	1.00714	0.0594226	10.9611	0.434532	17.9454	1.45137	0.0204635	0.0386904	0.476802	1.34259	0.990373	0.802973	0.0680291	0.248432	4.20539	0.0255112	0.943524
HOXA6	0	0	0	0	0	0	0	2.42504	1.72537	1.04813	0.0204819	1.63299	0.0982237	0	0	0	0	0.0188399	0	0	0	0	1.76559	0	0	1.76607	1.58868	0.0744227	5.39421	0	0.0688962	3.53327	0.0904392	0	2.75303	0	1.42712	0.540486	0	0	0	0.31421	0	0.0757281	0	0.0963458	1.80823	0	0.306037
HOXA7	199.562	58.5806	50.1662	166.469	10.0567	3.20664	0.441347	7.31715	10.6608	3.5585	0.0136584	5.15886	0.185201	0	0.0805587	0	0.0274705	0	0	0.0129268	0.0501432	0	9.56334	0	0.025392	4.99583	5.78254	0.20757	2.88855	0	1.29974	5.33229	0.20821	0.0523943	11.1318	0.00914127	1.80194	1.55276	0.00448314	0.0275524	0	0.16129	0	0.755706	0.0817574	0.310155	4.22367	0.0337374	4.23642
HOXA9	0.0402416	0.288597	0.17263	1.74338	0.105882	1.12283	0	3.29144	2.78131	4.06326	0.0133714	3.76897	2.68626	0	0	0	0.00738808	0	0	0.00486547	0	0	8.79056	0.00717023	0.0622044	21.611	6.18749	0.0754959	10.3756	0	0.334866	0.366173	0.21261	0.0268863	16.1156	0.0178992	0.28568	1.21886	0.0091139	0.00771945	0.132462	1.1333	0.110616	0.216271	0	1.59288	10.3955	0.00787883	4.28075
HOXB1	0	0	0	0	0	0	0	0	0	0	0	0.0934115	0	0.0194612	0	0	0	0	0	0	0	0	0.0138985	0	0	0.0298485	0	0	0.0156567	0	0.0353555	0.0819794	0	0.0139065	0.0246911	0	0.0269712	0	0	0	0	0	0	0	0	0	0.0210122	0	0
HOXB13	0.0394914	0.0204501	0.0539898	0	0.621676	1.74383	2.31821	0.0618868	0.177243	0.0323087	0	1.26119	0	0	0.00275038	0.0124564	0.00159351	0.00736616	0	0	0	0	0.0100449	0	0	0	40.7955	0.0241988	0.0137726	0	0.0193304	0.00925656	0	0	0.183828	0	0.0167021	0.00609004	0.0283771	0.0111227	0	0	0	0	0	0.637563	110.146	0.0236677	0
HOXB2	0.154511	0.171433	0.221761	0.078789	0.347085	0.542939	0.642996	9.96233	8.90118	6.87532	2.19505	13.0198	2.38627	0	0.162692	0.067968	0.083678	0.00953742	0.0156299	0.0879247	0.427367	0	11.8239	14.9517	8.54456	5.58781	3.37377	3.20661	7.70851	0.812294	7.06325	20.3883	7.49797	2.23989	16.4321	0.891972	6.02363	7.49417	0.0376077	1.36151	2.13672	13.1421	0	1.12732	0.756444	3.36572	6.1404	0.524514	3.5995
HOXB3	0.0237806	0.0310803	0.0435144	0.0393143	0.0152075	0.179717	1.14854	11.6538	3.90932	4.72098	0.961979	8.88434	0.647798	0.00621799	0.0565666	0.0242764	0.0441293	0.0135937	0.0216102	0.0267037	0.280071	0	5.35444	3.88267	3.51991	5.47289	4.63464	3.30955	7.77699	0	4.11105	20.6259	5.64258	0.770799	10.5669	0.502268	5.19174	2.9317	0.0238994	0.117908	0.381615	6.90328	0.0149255	0.320908	0.75361	2.62992	4.08494	0.253681	2.2617
HOXB4	0.0216826	0.00619019	1.54363e-163	0	0.443704	0.531984	0.355917	4.88404	2.16986	2.69144	0.298954	3.01967	0.337067	0	0.00400379	0.00809689	0.040609	0.0225309	0	0.0172666	0.0334817	0	2.13041	1.51813	1.20441	2.56359	1.4637	1.36888	3.63676	0	2.67879	11.6374	3.05307	0.285172	2.44335	0.372727	3.65741	1.72389	0.00978636	0.124078	0.163606	3.77479	0	0.214899	0.295216	1.66051	0.521261	0.148966	0.570865
HOXB5	0	0	0.00724209	0.152147	0.0219576	0.366375	0	1.27886	1.8035	2.12613	0	2.39306	0.0745948	0	0.0144867	0	0.00720042	0.0190221	0	0.0307433	0.0875421	0	0.312072	0.00821613	0	0.761726	3.85048	1.29055	2.45147	0	0.104855	7.17093	0.247622	0.0561938	4.424	0.197025	3.08427	0.0718295	0.00813468	0.198035	0	0	0	0.0550965	0.0648107	0.915201	0.21562	0.0090662	0.214885
HOXB6	0	0	0.0301375	0.278154	2.73194	4.22406	0	3.84103	3.02668	3.29327	0	5.65404	0.0410117	0	0.00530672	0.0178224	0.0281168	0	0	0.0095565	0.0549738	0	0.836426	0.0049727	0.0320096	0.954177	6.36983	0.914095	4.92041	0	0.147999	13.3458	0.508939	0.185666	17.5438	0.295009	2.60456	0.246205	0.0129124	0.468312	0.0416977	0.011327	0	0.0933077	0.225875	2.62529	0.547253	0.107875	0.460176
HOXB7	9.1877	5.05701	1.30302	7.4205	0.138621	8.14665	6.59885	10.9765	6.29522	4.02277	0.0957883	10.4199	0.143647	0	0.0175372	0.00222594	0.0596179	0.052057	0.00975891	0.0121146	0.0605975	0	3.28387	0.205586	0.264768	0.61704	11.754	0.99801	7.6651	0	0.363952	9.29665	0.976511	0.109053	13.3481	0.199239	1.84413	2.18002	0.00172304	0.205159	0	0.444073	0	0.368816	0.0718509	4.50487	1.09503	0.142227	0.732644
HOXB8	0	0	0.00760108	0.214111	0.430866	0.750197	0	1.87829	1.59906	0.87073	0	6.33728	0	0.0031875	0.0144684	0	0	0	0	0.00896354	0	0	0.417011	0.0251408	0	0.0468399	1.85483	0	3.39923	0	0	0.887362	0.0324776	0	9.66632	0.0316829	0.136458	0.034686	0.0348134	0.0601218	0.00948634	0	0	0.0110044	0	0.267852	0.106602	0	0.027686
HOXB9	0	0	0.00209305	0.0504175	0.627885	2.58908	0.00245929	0.249017	0.410338	3.68329	0.0099269	4.41573	0	0.00327192	0	0	0	0	0	0	0	0	0.279697	0	0.0860586	0.135262	15.9466	4.81177e-09	0.851581	0	0	0.206559	0.0170086	0.00390023	7.47532	0.0408025	0.00441018	0.163442	0.0130712	0.00571593	0.00137918	0.0398295	0	0.00711643	0	0.51033	0.139805	0	0.0298399
HOXC10	0	0	0	0.0265915	5.38636	2.66175	0.845608	1.34358	1.14277	0.198066	0	0.0905045	0	0	0	0.00978904	0	0	0	0	0	0	2.77981	0.00756621	0	0.0671748	0.0562273	0	1.2113	0	0.00811591	0.0463825	0	0	18.438	0	0	1.38278	0.0219454	0.0121926	0	0	0	0.234075	0.0115463	0.621977	0.826668	0	31.6679
HOXC11	0	0	0	0	0.00341623	0.608575	0.113232	0.0693747	0	0.059344	0	0.0618963	0	0	0	0	0	0	0	0	0	0	0.50676	0	0	0.0141587	0.00859343	0.243484	0.277993	0	0	0	0	0	0.205867	0	0	0.227064	0.00849557	0	0	0	0	0	0	0.241862	0.0988973	0	0.448137
HOXC12	0	0	0.0190804	0	0	0.0119441	0	0.108023	0	0	0	0	0	0	0	0	0	0	0	0	0	0	0.0190103	0	0	0	0	0	0	0	0	0	0	0	0	0	0	0.0158099	0	0.0148387	0	0	0	0	0	0	0	0	0.02328
HOXC13	0.186967	0.0442512	0.10497	0.63138	5.09562	4.74389	2.15594	0.0914172	0	0	0	0.10253	0	0.00216151	0	0	0	0	0	0	0	0	0.5598	0	0	0	0.00952035	0	0	0	0.020434	0	0	0	0.0387302	0.0209247	0.00504359	0.0438878	0.00550732	0.0135258	0.00203554	0	0	0	0	0.264974	0.00691246	0	0.0189956
HOXC4	0	8.50024e-67	0.0332481	0.0423041	1.59166e-46	0.00083795	0.00276833	2.87629	3.06222	1.60184	2.72493	0.724334	0.0880043	0.00182568	0.0427474	0.0687811	0.144604	6.20618e-296	0.046518	0.0637311	1.09309	0.319142	3.67615	0.311775	1.79889	0.187185	0.292353	0.738545	1.43338	0	2.16533	14.8812	0.305888	0.0716852	7.72128	0.0339939	0.667879	2.08384	0.0123304	0.116401	0.0501487	2.09198	0	4.31659	0.0338679	2.89488	0.52894	0.176606	2.0443
HOXC5	0	0	0.0102721	0	0	0.250328	0.00953439	0.903077	0.730052	0.160325	0	0.0448189	0.00490414	0	0.00542607	0	0	0.00722936	0	0	0.0871372	0	0.890603	0	0.087493	0.00405081	0.0295643	0.18647	0.650476	0	0.172407	4.12487	0.12372	0.0203252	0.746949	0	0.0916641	0.38944	4.16825e-05	0.0929933	0	0.0435338	0	1.95657	0	0.760277	0.23009	0.0118161	0.555554
HOXC6	0	0.00786813	0	3.30039e-13	0.00831434	0.00843653	0	6.26162	12.1327	0.680801	0	0.161432	0.00462372	0	0.00517344	0	0.0179968	0	0	0	0.0896754	0.0511587	6.56212	0	0.0363382	0.0271357	0.113814	0.439158	3.04853	0	1.64627	15.7	0.412235	0.29049	5.24393	0.0109638	0.70869	3.64052	0.149898	0.0250806	0	0.000451826	0	16.8763	0.0274735	6.63988	1.04841	0.017473	4.04698
HOXC8	0	0	0.0289156	0.0149123	0	0.0328301	0	4.43613	4.49915	0.747008	0	0.109615	0.0172474	0.00391813	0	0	0.0064988	0.029767	0	0	0.0388478	0	1.4848	0	0	0.0121456	0.0302951	0.0164197	0.169737	0	0.0690954	4.38551	0.0727383	0.0245066	1.89346	0.0159058	0.213779	2.02609	0.102605	0.0103056	0	0	0	2.12973	0	1.98954	0.370221	0.0297331	4.17256
HOXC9	0	0.187077	0.073977	0	0.243786	2.33339	0.735449	3.27276	1.84215	0.516698	0	0.104979	0	0	0	0	0.00785125	0	0	0	0	0	4.09872	0	0	0.0226787	0.0466666	0	0.446852	0	0.0531302	0.148704	0.0596974	0.0231394	3.51702	0.0284332	0.139834	1.09462	0.00406495	0.0189955	0	0	0	0.894345	0	0.944305	0.496616	0	6.90338
HOXD1	6.81344	2.58	0.92759	2.27524	19.4646	11.5721	0.103514	0.667037	0.132992	0.481712	0	2.35233	0.0242745	0.115429	0.533724	1.68821	2.12161	0.214978	0.83798	1.29617	3.12278	2.04859	0.343861	0	0.0184435	0.0400318	2.12905	0.246566	0.280298	1.27991	0.321597	4.67773	0.678114	0	2.70928	0	2.36489	0.346703	0.0145561	0.120879	0	0.150695	0	0.357334	0.0260111	0.0260421	0.464769	0.0430426	0.0252725
HOXD10	0	0	0.00731945	0	0.0378587	0.00183945	0	0.339879	0.0735073	0.487355	0	2.24312	0	0	0	0	0	0	0	0	0	0.0524726	2.05743	0	0	0	3.9167	0.0811756	30.4805	0	0.45523	1.48567	0.178591	0.0333098	10.7589	0.0103593	0.13057	0.552531	0.00758957	0.0267133	0	0	0	0.325706	0	0.365427	6.1731	0.00485543	0.0356954
HOXD11	0.0197826	0	0.0155274	0.00766643	0.167769	0.798507	0	0.0855753	0.0238004	0.256983	0	0.243521	0	0	0	0.00993571	0	0	0	0	0	0	0.10682	0	0	0	4.96155	0	12.4051	0	0.0827229	0.0219181	0.0120452	0	3.62502	0	0	0.00866233	0	0.0112057	0	0	0	0.0567353	0	0.264169	3.75479	0	0.01843
HOXD12	0	0.0022906	0	0	0	0.0113177	0.00558438	0.0334157	0	0	0	0.0255861	0	0.00375226	0.00154073	0	0	0	0.0067088	0	0	0	0.012143	0	0	0	1.68668	0	0.0808526	0	0	0	0	0	0.021726	0	0	0	0.0115486	0.00327878	0.00304024	0	0	0	0	0.00423207	0.45684	0	0.00684469
HOXD13	0	0.0281258	0.00527807	0.00439532	0.147395	0.109239	0.201121	0.129198	0	0	0	1.2449	0	0	0	0.00330941	0	0	0	0	0.0245955	0	0.122066	0	0	0	8.51286	0.0411036	0.0423602	0.650714	0	0.00176142	0.00674869	0	0.0743593	0.00448333	0	0.0188244	0.00825036	0.109774	0	0	0	0.0167544	0	0.0347372	8.4558	0	0.00702214
HOXD3	0.0721233	0.0459339	0.00467451	0.290764	0.000275997	0.0131932	0.000682635	2.82713	1.55019	0.347442	3.21711e-36	0.561799	0	0.0910341	0.00996434	0.0931418	0.120042	0.0183654	0.0708952	0.0461581	0.26856	0	1.18716	0.000342523	9.52488e-38	0.0321754	0.324769	0.112856	3.96763	0.00214629	0.149206	5.5451	0.268433	0.0308383	5.03651	0	0.0728127	0.516753	0.00986678	0.0485581	0.000395993	0	0	3.29037	0.0200672	0.0426096	0.422504	0.0690017	0.192686
HOXD4	0.0219256	0.0486373	0	0.111393	0.0724271	0	0	9.52894	7.13633	1.85825	0.0218868	2.12837	0	0	0	0.00672794	0.00188729	0	0	0.0192013	0.0633645	0	4.34357	0	0.0645767	0.314342	1.75394	0.488239	21.0945	0	0.797376	14.1569	1.72882	0.201853	15.3876	0	0.484002	1.73593	0.0165334	0.0436012	0	0	0	12.4084	0.0985886	0.346908	2.13725	0.417403	1.32596
HOXD8	41.4535	14.1476	10.4969	8.95816	0	3.21634	0.00384493	14.5485	15.8527	4.28109	0	6.30375	0.032876	0	0.00557183	0	0.00639575	0	0	0	0	0	8.41804	0	0	0.160775	5.42722	0.744293	13.9497	0	2.10915	17.8271	3.15329	0.834975	52.8719	0.112727	0.672043	3.86549	0.0132389	0.554963	0	0	0	26.0676	0.468701	0.523661	3.05666	0.371514	2.11812
HOXD9	0.0221885	0.172723	0.171805	0.148179	0.126705	0.155091	0	5.03494	2.74354	1.04497	0	2.74764	0	0	0	0.0282443	0.00530262	0	0.00674007	0.00558078	0	0	8.87948	0	0	0.120474	2.5542	0.0814203	22.4168	0	1.08061	4.77675	0.932289	0.0299117	12.7635	0	0.620144	1.84004	0.015247	0.152576	0	0	0	5.64052	0.0672842	0.549015	5.39602	0.0440391	0.186405
IRX1	0	0	0.000755957	0	0.173015	0.00828936	0.000261161	1.60344	0.0157588	0.0174007	0	0	0.410502	0.304079	2.96343	0.0194567	0.310216	0.25439	0.182604	0.0113687	1.58545	0.081985	38.2639	0	0	0.372326	0.025224	0	0	0.0045995	0.192853	0.00897597	0.012268	0.191849	7.57819	0	3.00222	0.140311	4.04055	3.16104	0.0029859	0.0101887	0	0	0.0491665	0	0.101198	6.15236	0.027067
IRX2	0.00434929	0	0.0204788	0	1.65093	0.191833	1.71452	2.31733	0.0207339	0.0439143	0	0.405657	0.0125162	0.585126	2.69907	0.0208734	0.162207	0.0510339	0.252227	0.0348193	2.21263	0	36.827	0	0	0.0541665	0.662878	0.0160268	0.0412769	3.02975	1.37259	0.0635874	0.0492056	0.757841	6.75897	0.0136588	16.405	0.152164	5.61435	2.6639	0.00160253	0	0	0	0.438665	4.29857	2.75838	12.182	0.0755891
IRX3	0	0	0	0.00809976	5.63416	5.40645	0.271145	1.98048	1.32383	0.115563	0	1.26208	0.0262486	0.138312	1.83358	0.0616458	0.339725	0.131952	0.470966	0.0826498	3.52574	0.362912	65.5605	0	0	0.160256	0.220153	0.201838	0.954865	0.190584	4.59891	3.29687	0.0373594	3.49156	7.09509	0.180503	20.8834	0.44442	1.29219	5.06744	0.00458218	0.0258807	0	0.209105	0.280512	0.708388	6.65592	9.43293	5.78973
IRX4	0.566616	0.114986	0.204865	0.314615	0.627798	0.0910025	0.00131848	0.036114	0.00207602	0.0159349	0	0.0111632	0	0.00341709	0.00386744	0.00591938	0	0	0	0.00231989	0.0096429	0	4.69269	0	0	0.0195741	0.00191839	0.00359882	0.0020297	0.00119022	0.403035	0.00686469	0	0.353756	0.0114387	0	0.0403172	0	0.212029	0.129919	0	0	0	0	0	0.0271412	3.6659	0.453285	0.0683196
IRX5	0.0401239	0.0313082	0.00846217	0.315063	30.3635	7.65917	0	1.13618	0.306828	0.011709	0.0357609	0.484959	0.0345212	0.00439909	1.2275	0.0232678	0.100536	0.0886758	0.0914199	0.018761	1.01205	0	28.2284	0.0106531	0.0133349	0.111749	0.283646	0	0.105562	0.327534	2.0459	0.103186	0.125788	2.09443	2.54754	0	7.93629	0.0692476	2.08919	3.30552	0.145315	0.00731837	0	0.211217	0.0435936	0.0744374	2.1974	5.37475	0.285753
IRX6	0	0	0.00117932	0.000470429	0.000611067	0.00242037	0.000509277	10.5207	0.104027	0.0306766	0.0245337	0	0.0147383	0.108898	0.0275445	0.035085	0.00785212	0.011505	0.0213111	0.0205327	0.146801	0.00244052	1.89708	0	0	0.00476932	0.0572478	0	0.343226	0.103694	0.267929	0.0973277	0.113487	4.79713	0.561597	0.0145744	2.10454	0.0940917	2.04336	2.10382	0	0	0	0.16323	0.0286057	0.178325	0.158836	0.869486	0.217675
ISL1	25.3607	12.9912	6.88129	16.976	1.67004	1.62674	0.00171366	0.0156084	1.09192	0.0708552	0	0.617333	0.00362804	0.00357406	0.00330816	0	0.00956877	0.148565	0.225561	0	0	0	0.133454	0.00563678	0	0.00215034	1.31228	1.40677	0.0291747	0.776684	0.0648557	0.0172633	0.0433644	0	0.0453355	0.0252026	0.0422614	0.0243798	8.49043	0.654312	0.00269334	0	0	0.00706808	0.959539	4.24278	7.82683	0.102928	0.00632252
ISL2	0.172754	0.107796	0.156745	0.480911	1.98006	6.81495	0.0016089	0.0338457	0.0524861	0.286652	0.185069	0.345687	0.0427526	0	0.00936044	0.112011	0.0635919	0.00614107	0.0271545	0.0432247	0.0240128	0	0.0862127	0.0343283	0.0774923	0.0226994	0.441857	0.576463	0	0.00455021	0.168191	0.00794216	0.28074	0.00148	0	0.021396	0.085959	0.181508	1.80569	0.20869	0.291749	0.177727	4.34733	0.0106552	0.0121298	0.0565626	1.09018	1.16823	0
ISX	0.156434	0.22688	0.21331	0.328574	0.0962036	0.00907862	0.0331734	0.00175989	0	0.418624	0.00235776	0.00601263	0.000801264	0.000774898	0	0.00189075	0.000428503	0	0	0.00044461	0.00430726	0	0.0256877	0.00315763	0.00525403	0	16.7639	24.9088	0	0	0.0352623	0.00226677	0.000634769	0	0.221131	0.00574317	0.00158584	0.0182909	0.0266747	0.00870047	0.000730112	0	0	0.00168109	0.00700331	0	0.270159	0.000676121	0
LBX1	0.347198	0.437525	0.0397775	0	0.0314739	0	0	0.00469329	0	0	0	0	0	0	1.91455	0.0075057	0.00115389	0	0.0351699	0.00208055	0.0154752	0.00598605	0	0	0	0	0	0	0	0	0.0540238	0.0118053	0	0	0	0	0.083561	0	0.00631687	0.0318053	0	0	0	0	0	0	0.0277361	0	6.5171
LBX2	0	0.00206842	0.0103619	0	0.0162116	0.140566	0	0.948144	0.168768	0.255772	0.0465415	0.195864	0.0623461	0.0797663	0.133403	0.0356164	0.0751543	0.0887171	0.0363505	0.0839642	0.043357	0.140101	0.862926	0.158873	0.155461	0.111736	1.37121	2.45251	0.224514	0.0598406	0.0593257	0.0804116	0.43793	0.12494	1.72118	2.92408	0.35743	0.363381	0.0948965	0.11832	0.437846	0.648046	0.00485033	0.0411864	0.0969277	0.499796	0.12553	0.09352	0.0949763
LEUTX	0	0	0.0708819	18.5844	510.722	9.12872	0	0	0	0.00306842	0	0.0028992	0.00116486	0.00676646	0	0	0	0	0	0	0	0	0	0	0	0	0	0	0	0	0	0	0.00183497	0	0	0	0	0.00114239	0.0120886	0.00101616	0	0	0	0	0	0.0409488	0	0	0
LHX1	1.94868	0.32074	0.112383	0.68705	0.0329768	0.478726	0.00500397	0.00265907	0	0.013607	0	0	0	0	15.32	0.0393294	0.00640512	0.0488434	0.0677585	0.0203273	0.857017	0.0185607	0	0	0	0.0051256	0.00738515	0	0	0.988459	0	0.784454	0	0	6.18071	0	0	0.00798623	0.327057	0.0893299	0.00221509	0	0	0	0	0.00285612	0.00220353	0	0
LHX2	21.6537	11.631	8.69667	10.2755	37.5979	16.6972	0.0208911	0	0.0177051	0.0889994	0	0.0442415	0.000394955	7.37435	0.0332607	29.3019	1.83376	60.5609	9.75852	13.6941	0.116201	18.1121	0.0326479	0	0	0.0354612	0.032885	0.0777768	0	0.0549542	0	0.00899432	0.0240012	0.00441439	0.0151548	0.783124	0.0294309	0.0744018	12.4646	9.23386	0.00143957	0	0.000635727	0.0701168	0	1.56652	0.0198906	0.0197097	0.000696369
LHX3	0	0.0214612	0.000449132	0.210036	0	0	0	0	0	0.0025514	0.0845254	0	0.066593	0	0.0180473	0.00369828	0.00208868	0.0143737	0.0104695	0.00599182	0.0105921	0	0	0.0105376	0.02118	0.0677554	0.00365424	0	0	0.822445	0	0	0.00156042	0	0.00729987	0.00766909	0	0.0121427	1.89973	0.267938	0.00887699	0.0194772	0.00313585	0	0	0	0	0	0
LHX4	0.36193	1.79568	1.44494	4.6442	0.351141	0.0275313	0.781113	0.184054	0.267425	0.635343	0.722169	0.178436	0.275436	0.246409	0.805748	0.284323	0.0856339	0.689525	0.209893	0.201464	0.205124	0.0480565	0.334998	0.658418	0.754262	0.542729	0.479874	0.714467	0.354997	0.0606449	0.183402	0.276996	0.16208	0.0799766	0.819289	0.0559051	0.442202	0.261026	4.15416	0.422798	0.144785	0.553677	0.0914973	0.478465	0.069161	0.990307	0.246206	0.123682	0.164288
LHX5	0	0	0.00389593	0	0.000231628	0	0	0	0	0	0	0.0289767	0	0	2.03673	0	0.00896283	0.0219447	0	0	0.184125	0.0064417	0.0115648	0	0	0.00269427	0	0	0	0	0	0.000711127	0	0	0	0	0	0	0.00687336	0.0137382	0	0	0	0	0	0.00490536	0	0	0
LHX6	0.164429	0.250292	0.313212	0.774545	2.15687	5.17646	7.66361e-05	4.14435	0.348861	1.45998	0.0141819	2.20468	0.0275753	1.30022	0.15865	10.3223	0.202232	23.5053	3.54079	3.72924	0.419395	5.97813	1.71392	0	0.00495897	0.233581	0.504564	0.722358	1.18965	0.979193	1.35371	0.961529	2.75162	1.667	0.573122	0.268616	2.03914	0.713599	0.0950587	0.927638	0.000958261	0.00544315	5.7273e-07	0.547582	0.0327552	1.03951	0.792755	0.233579	0.461924
LHX8	26.136	31.6395	21.5853	22.1875	1.6746	0.391581	0.00322193	0.00169027	0	0.0138955	0	0.798501	0	0.00594915	0	0	0.021465	0.185025	0.268533	0.00608753	0	0.000195555	0	0	0	0	0	0	0.0238744	2.4007	0.686309	0.00887854	0.722772	0.00650258	0	0	0	0.0696371	0.00581353	0.0393157	0	0	0	0	0	0.08931	0.0913606	0.136597	0
LHX9	0.198103	0.443371	0.182306	0.211505	0.00252115	0.00035968	0	0.0225141	0.0593642	0	0	0.0156015	0	1.3299	0.00245439	0.0821981	0.0721528	0.117569	0.307082	0.0293661	0.28147	0.0528112	0.0011374	0	0	0	0.0032251	0.0147005	0.0287862	0	0.00268746	0.00916184	0.0796831	0.169461	0.00684183	0.284785	0.422731	0.0154589	1.36896	0.105272	0.000674958	0	0	6.48784	0	0.000403703	0.0204946	0.00289143	0.0189947
LMX1A	0.000693477	0.00052321	0.00114075	0.00973905	0.0478031	0.000413952	0.000271889	0.59829	0.000513858	0.0741241	0	0.0770358	0.00010889	0.00506137	0.154007	0.0127557	0.228172	0.000345616	7.29956e-05	0	0.803471	0.132835	0.169592	8.59571e-05	0.000397325	0.00499285	0.520032	1.07312	0.0597513	0.000212146	0.210651	0.191494	0.121153	0.00356035	0.00582706	0.000537953	0.024695	0.0158788	0.0225171	1.89182	0.00562671	0.000272574	0.000109713	0.000114344	0	1.18842e-05	0.011159	0.0248351	0.168337
LMX1B	0.0667971	0.306028	0.158245	0.397774	0.00604205	0.0935037	0.0103616	0.140179	0.0190585	0.0435387	0.0129981	0	0.0174439	0.00291057	0.0316089	0.0229011	0.0115263	0.0113652	0	0.0101091	2.36679	0	7.81898	0.000153877	0.000355637	0.0136927	0.0161608	0.0701331	0.00696123	0.00271466	0.0436298	0.0761083	0.0367345	0.627118	1.61956	0	0.0461249	0.0184734	0.021522	1.32255	0.00276438	0.01662	0	0.0158937	0.103527	0.0148559	0.0411439	9.51362	0.0160106
MEIS1	0.248483	0.148906	0.0412387	1.93898	0.285891	0.14505	1.11377	3.38791	26.566	10.3748	0.0167389	18.5273	1.16348	1.99153	16.3182	1.9438	2.13756	2.23804	4.45438	1.71734	7.1238	2.24093	4.16639	0.0402136	0.0538855	11.324	5.14054	3.93929	39.1968	0.0100501	21.0391	66.1997	19.1929	8.09017	4.00736	1.00175	13.7757	2.20682	16.1056	2.28269	0.116276	1.23765	0.0259976	15.7908	6.73519	10.7562	15.0265	18.8585	1.01299
MEIS2	0.0905001	0.0812921	0.0201333	0.0094131	0.094726	0.0111381	1.41855	4.31293	21.1195	5.1316	0.00509618	22.5945	0.00874333	13.5393	6.26634	7.24535	1.70061	29.354	12.5927	4.24298	2.85088	4.7098	7.43592	0.000195071	0.0577915	0.220904	3.85795	15.7105	37.9228	0.00676514	16.3489	36.6342	22.2539	12.6345	8.91082	3.50159	9.49716	3.18848	15.851	3.67288	0.00131657	0.0540056	0.000258403	21.1114	3.82046	8.04982	29.2391	29.135	0.199058
MEIS3	26.7561	17.471	10.9871	23.1885	10.1662	5.03203	3.09599	6.19518	3.53332	9.48865	0.00508301	10.907	0.0139902	137.469	28.3882	115.238	4.44833	69.2452	25.1908	69.5925	3.10454	112.127	15.8282	0.285986	0.0770527	0.244531	5.33961	5.23655	101.845	10.7682	9.90083	33.7162	12.3354	4.73846	2.14035	0.948824	4.98791	2.76457	30.2236	15.6501	0.176389	0.00990379	0.00538822	17.125	1.10941	15.6056	15.8683	4.77746	0.554391
MEOX1	0.00222122	0.00478121	0.0150971	0.0127214	0.202182	0.00198071	0.00143165	26.3141	0.370538	4.76504	0.000580776	8.53752	0.0249212	0.0846765	0.0322171	0.0249093	0.0291429	0.0373009	0.0356694	0.0239019	0.00495125	0.0078305	4.01126	1.8265	0.460076	0.179226	2.40723	1.07502	3.35028	0.00283621	3.79145	2.71009	6.65928	16.0934	0.0650418	0.198019	1.14115	6.31962	0.012716	1.38711	0.00941309	0	0.00127074	0.539358	0.0627945	0.235084	1.96935	0.773473	2.51574
MEOX2	0.0573113	0.0267682	0.0161954	8.23463e-05	0.000842195	0.000531783	0.000505163	27.6797	0.863102	2.38804	0	6.08119	0.00395226	0.0981483	0.0660496	0.0627945	0.0503478	0.123158	0.360384	0.0793982	0.208299	0.273906	5.96834	0	0.000204084	0.215612	1.92897	0.307687	2.07859	0.175375	1.99271	2.52228	5.9603	6.10281	0.240663	0.216513	6.44188	7.19884	0.362949	3.53171	0.000612526	0.00022401	0	1.37192	0.112243	33.8315	2.89574	1.20887	2.95171
MIXL1	537.912	157.384	237.644	166.613	11.2391	4.67903	0.084508	0	0.0554703	0.856904	0.151238	1.30185	0.090981	0.0462215	0.480782	0.0362142	0.0102207	0.0914193	0.0320157	0.036674	0.134605	0	0.217671	0.00750646	0.0173541	0.335623	0.436616	0.895768	0.0762344	0.0128952	0.024146	0.0148915	0.0905454	0.0831425	0.0177736	0.0281143	0.0857539	1.95775	0.0215662	0.0361761	0.0086784	0.00510186	0.027624	0.128435	0	0.209858	0.117388	0.194596	0
MKX	0.00082191	0.0010325	0.000764209	0.000489733	0.000740184	0.165425	0.00035929	2.12049	1.94614	0.594378	0.00360307	3.99855	0.00520471	1.36204	0.429606	2.84865	0.161301	0.171784	2.01098	1.03707	1.41992	0.662342	0.301564	0.000182663	0.000211084	0.00590602	0.644226	0.114567	0.528389	0.0389761	1.29975	7.37005	1.45947	0.294639	0.223881	0.567985	0.963385	0.209518	0.511595	5.45007	0.0177767	0	0.00786224	10.3248	0.0936481	0.0275211	9.48019	0.13518	0.004292
MNX1	0.148954	0.114795	0.270324	0.0879464	0.15317	0.706537	0.0677059	0.0921019	0.0138188	0.200993	0.0262343	0	0.0604792	0.0522972	0.153503	0.00814696	0.00940206	0	0.00800727	0.0283657	0.00360262	0.028762	0.363542	0.00474927	0.0289782	0.0154242	4.21613	3.41829	0.0138726	0.306346	0.0399029	0.00229875	0.337278	0	0.0904892	0.0116994	0.161527	0.0320577	0.00868896	0.00129998	0	0.0459584	0.0330472	0	1.41174	0.0647927	0.406471	0.820763	0
MSX1	11.7473	7.38466	2.89065	1.85072	1.89777	5.32741	1.18183	5.38463	1.7984	0.538607	0.0530693	1.48278	0.0434121	0.575334	1.07532	4.19285	1.44603	1.05831	1.93527	2.05535	1.23921	4.47557	2.69101	0.00326698	0.0176883	0.530507	0.299899	0.315145	20.0374	2.27004	0.130175	1.09519	1.01873	0.546544	0.521395	0.165798	0.899823	0.215203	0.0891241	1.48342	0.0216794	0.0700597	0.00781477	0.717628	0.346888	3.41239	1.61404	0.134688	0.52641
MSX2	4.81068	3.29496	1.8486	1.29007	0.579799	0.769988	9.72788	0.46242	0.223281	0.339989	0	10.4085	0.0314189	0.0122368	2.27336	0.395165	0.282434	0.14386	0.147634	0.122373	0.468557	0.0708392	3.54022	0.0663679	0.0520078	0.152365	0.241368	0.239244	9.4371	0.931054	0.414356	0.692331	0.824714	0.919339	0.15008	0	0.603552	0.115452	0.00918901	0.655298	0.00769914	0.0672803	0	0.186404	0.0664905	27.3198	2.22381	0.0535533	0.33665
NANOG	0.0386029	0	0.0166857	0.957046	46.6906	34.9922	34.2115	0	0.107487	0.0591513	0.0067025	0.0122449	0.104318	0.0682687	0.0918502	0.0447046	0.0371563	0.0166818	0.0420517	0.0408935	0.0316901	0	0.0597383	0	0.00829172	0.0574845	0.0205243	0.0185943	0.061479	46.715	0	0.0139148	0.077259	0	0.0404082	0.0153164	0.3885	0.0350478	0.0799101	0.0195077	0.0657297	0.0131063	0.0146515	0.00961267	0.063552	0.0514258	0.0729664	0	0.0201426
NANOGNB	0.0148728	0.0421439	0.064051	0.025579	87.1276	192.372	15.5201	0	0.00227758	0.0101519	0.00403871	0.00244718	0.000485735	0.00562483	0.00223586	0.00183083	0	0	0	0.000537866	0	0	0.000645131	0.00114556	0	0.00175151	0.000922973	0.00394875	0.00445579	0.00435391	0	0.000734129	0	0	0	0	0.0877704	0.000962281	0.0152161	0.00209715	0.00176586	0.00726527	0.00467892	0.00203478	0	0.00510768	0.000439513	0	0
NKX1-1	0	0	0	0	0	0	0	0	0	0	0	0	0	0	0	0	0	0	0	0	0	0	0	0	0	0.00884114	0	0	0	0	0	0	0	0	0	0	0	0	0.00542625	0.00655905	0	0	0	0	0	0	0	0	0
NKX1-2	0	0.0320611	0.0269061	0.0687687	0	0	0.000573201	0	0	0	0	0	0	0	0.0356115	0.15883	0.0371886	0.0669531	0.0289105	0.101641	0	0.16915	0.241719	0	0	0	0	0	0	0	0.00590794	0	0	0	0	0	0	0	0.00263285	0	0	0	0	0	0	0.0254433	0	0.037644	0
NKX2-1	0	0	0	0	0	0.0166138	0	0.0458362	0.039721	0.0234048	0	0.0341872	0	0.155271	0	0.277301	0.0359533	1.31687	0.246241	0.0687174	0.097002	0.0717367	0	0	0	0	0.00398643	0	0	0	0	0.00337098	0.0291286	0.0350436	0	0	52.3419	0.0221575	0.0144321	0.0152404	0	0	0	0	0	0.0172063	0.0382288	0	0
NKX2-2	0	0.00355636	0.000800566	0	0.202722	1.59506	0.00364886	0.00566638	0	0.0751257	0.00432222	0.0313063	0.0255283	1.55853	4.17333	9.83576	8.21396	3.70275	6.33652	7.13305	11.4413	13.2795	0.0261569	0.0183522	0.00178293	0.018364	0.948052	2.69684	0.0133154	0.836468	0.00305108	0.00593707	0.00156807	0.00905555	0.0124433	0	0.159671	0.0692216	0.0102948	0.33351	0	0.00518085	0	0.00411278	1.36704	0.00564698	0.107745	0.00996006	0
NKX2-3	0	0.00341965	0	0	0	0.0709356	0.0042712	0	0	3.67716	0	0	0.0323508	0	0	0	0.0119829	0.077936	0	0	0.0213526	0	0.00599819	0.00701883	0.0162219	0.653244	7.73099	8.3639	0	0	0.0224262	0.00978186	2.14787	0.00565239	0.0499249	0.00980776	0.018244	0.0204827	0.0268989	0.00427069	0	0	0	0.0237218	0.637637	0.0048715	0.116534	0.112868	0
NKX2-4	0	0	0.0138031	0	0	0.162918	0	0	0	0	0	0	0	0	0.0364061	0.0562428	0.0191205	0.0228284	0	0.0163863	0	0	0	0	0	0	0	0	0	0	0	0	0	0	0	0	0.139713	0	0	0	0.0178307	0.00916422	0	0	0	0.0215139	0	0	0
NKX2-5	0	0	0	0.3351	1.59462	3.70286	0	0.0228212	0	0	0	0.015329	0	0	0.0503024	0.0109775	0.00578971	0.00347828	0	0.0136106	0.0395194	0	0.208166	0	0	0	0	0	0	0	0	0	0.0101462	18.2102	0	0	0.0646114	0.00286436	0.0164416	0.014442	0	0	0	0	0	0.111072	0	0.0200818	0.0101904
NKX2-6	0.017775	0.0166144	0.0390168	0.0490278	0.012223	0.011786	0.00438647	0	0	0	0	0	0	0.0103496	0	0.00202325	0	0	0.00286665	0.00118749	0	0	0	0	0	0	0.000674517	0	0	0.000320573	0.00682307	0.000822301	0	0.0166397	0	0	0	0	0.0177321	0.00918894	0	0.000854831	0	0.000749545	0	0.000333404	0	0	0
NKX2-8	0	0	0	0	0.0888241	0.0085759	0	0	0	0.0135679	0	0	0	0	0.0341916	0.0837157	0.180436	0	0.0496117	0.179143	0.265084	0.492425	0.421053	0	0	0	0.0049078	0	0	0	0	0.00423031	0	0	0	0	0.400634	0.00367867	0.0116179	0.0133463	0	0	0	0	0	0.0360778	0.028515	0.0551002	0
NKX3-1	71.3076	53.6598	52.7299	43.476	2.04349	0.97251	0.146915	0.941093	3.55876	1.16464	1.28924	0.959658	0.933391	0.350477	0.219804	0.375455	0.147369	0.0208402	0.433798	0.385334	0.488897	0.114956	4.22558	0.884013	2.3464	1.09105	0.569222	1.1661	1.10942	0.154367	2.42437	1.41808	0.95715	1.36129	0.866334	1.86426	1.15542	0.887016	1.72746	1.29192	0.473545	0.363361	6.76861	2.05855	0.216834	0.53783	258.393	8.17108	0.941314
NKX3-2	0.0426895	0.0227866	0.0172289	0.0519262	0.336979	0.863438	0	0.160467	0.0291226	0.268949	0	0.00631741	0.0100828	0	0.0153122	0.00392894	0.00652992	0.0248626	0	0.00230166	0	0	0.301001	0	0.00444238	0.00746202	0.65319	0.478166	0.26029	1.35072	0.0825477	0.0490165	0.267496	0.00970444	0.0413775	0	0.0128263	0.119668	0.0301673	0.211541	0	0.0211059	0.00666048	1.12437	0	0.0089914	0.371443	0.06673	0
NKX6-1	0.0462649	0.0353414	0.0743375	0.126393	0.202034	0.435924	0	0.119404	0.0211201	0.0228987	0.00178435	0.00745742	0.00954609	0.120608	0.170668	0.297529	0.0880982	0.131023	0.160979	0.12769	2.21681	0.410326	0.383172	0	0	0.0137404	0.00269486	0.0596924	0.0198391	0.241891	5.42242	0.0133184	0.00195208	0.00326867	0.0528049	0	0.0417825	0.0142289	0.0555448	0.432424	0.0165857	0	0	0.0240791	1.57097	0.042682	0.033099	0.0020575	0
NKX6-2	0	0	0	0.00498211	0.0257532	0.121742	0	0	0	0	0	0	0.00861736	7.3445	17.1518	65.2753	55.4952	1.93881	16.5536	39.4477	46.6643	50.9216	0.00975427	0	0	0	0	0	0	0	0.0152456	0	0	0	0.0563355	0	0	0	0.0533925	1.29453	0.0151428	0	0	0	0	0.0182467	0	0	0
NKX6-3	0	0	0	0	0	0	0	0.0208943	0	0	1.89251	0	0.0449732	0.048483	3.3438	0.954856	0.021404	0.0256695	0.0494749	0.105635	0	0.467438	0.0413621	0	0	0.145142	0.0820655	1.50797	0	0	0	0.0085441	0	0	0	0	0.0129223	0.308286	0.00734558	0.0368117	0.0181468	0	0	0	0.0240596	0.0444592	0.0175532	0	0
NOBOX	0.531048	4.02169	4.40584	5.71331	0.57062	0.622074	0.000665695	0	0	0.0142478	0.00814197	0	0.0019317	0.00435497	0	0	0.000344026	0	0	0	0.00384254	0	0.000854495	0.00101388	0	0	0	0	0	0	0	0	0	0	0	0	0	0	0.00494236	0.00669495	0.00117216	0	0	0	0	0	0	0.00108711	0
NOTO	0.0113221	0	0.00355401	0.0383484	0.015569	0.0556338	0.000716221	0	0.0627875	0	0.00188993	0	0.000966006	0.184514	0.0795777	0.00647864	0	0	0.00258167	0.0113129	0	0.000735517	0	0.00151886	0	0.00812797	0.0676929	0.0582463	0	0.000962114	0	0.000104281	0	0	0.00183119	0	0.0442383	0	0.236253	0.0364321	0.00175597	0	0	0.00252921	0	0.00105084	0.0120626	0	0
ONECUT1	1.05062	0.326615	0.785101	1.89198	0.136604	0.0300333	0.000270234	0.000559771	0.0486158	0.0662544	0	0.00127092	0	0.251756	0.302199	0.114869	0.031888	0.0411474	0.00136391	0.0252502	0.131552	0.00446855	0.000337419	0	0.000463917	0.0150682	0.0153596	0.0702984	0	0.265547	0	0.0437211	7.62407	0.011185	0.0573996	6.25852	0	0.0291845	8.0142	0.41412	0.00232062	0.000509213	0	0	2.38721	0.000277571	0.000463149	0	0
ONECUT2	0.0219991	0.203712	0.25956	0.123378	1.89264	0.277787	0.678226	0.0465169	0.0611259	0.0111213	0	0.0172873	0.00264946	0.0685818	0.308713	0.257752	0.014423	0.0688976	0.526347	0.101375	0.0670685	0.0489105	0.0154703	0	0.000138612	0.0140451	0.0474802	7.50163	0.019459	0.133179	0.00653992	0.00678415	10.407	0.0236163	0.0234626	3.25405	0.0167322	0.0190278	2.66717	0.239083	0.00138677	0.000152145	0	0.0366987	0.245187	0.00728888	0.0462042	0.0125528	0.0009341
ONECUT3	0.00143405	0.00482242	0.00711237	0.0227974	0.00981065	0.0150643	0.0025168	0	0.000229959	0	0.00153316	0	0.000390756	0.00113374	0	0.00110652	0.00167183	0.00493998	0	0	0	0	0.000518227	0.000307993	0.00355914	0.00259112	0	0.216478	0	0.207686	0.000601479	0	0.129445	0	0	0	0.000515616	0.000577147	0.381742	0.0108599	0.000890184	0.00162777	0.00178211	0.000819851	0	0.0146394	0.000710335	0.00131889	0
OTP	0	0	0.00039739	0	0.00138204	0.00865483	4.57622e-05	0.00377806	0	0.00225877	0.0350685	0.00928072	0	0.18028	0.0031488	0.0237389	0.00365176	0.042044	0.0825061	0.0305999	0.138691	0.0130331	0.00696906	0	0	0	0.0016431	0	0.00789977	0.0881084	0.011175	0.00920768	0.00137785	0.000949606	0	0	0	0.00512813	0.011169	0.0127311	0.00619079	0	0	0	0.00814943	0.00282002	0.0184676	0	0
OTX1	0	0.0218569	0.0220208	0.0433635	2.80814	2.37894	0.106074	0.0423674	0.00744944	0.0165016	0.0281138	0.0917639	0.00965764	0.2923	0.0293961	1.5304	0.367386	2.86902	0.703707	0.60864	0.775649	1.35087	0.194987	0.0307427	0.0173545	0.0209938	0.0173591	0.0517056	0	0.503949	0.295796	0.0546582	0.0527913	0	0.0298788	0.0403679	0.132019	0.00326349	0.119716	0.908953	0	0.0316937	2.20481	0.053587	0.0610861	0.0332873	1.04725	0.44284	0.0173949
OTX2	341.183	900.968	1896.92	1117.56	130.34	22.5342	2.51647	0	0	0	0	0	0	0.00255826	4.62355	0.0121671	1.01705	0.657736	0.367267	0.00707025	2.71548	0.203361	0.0530937	0.00138947	0	0.00318686	0	0	0	7.21159	0	0	0	0	0	0	0.00630824	0.0154957	88.6348	36.3235	0.00160638	0	0	0	0	0	0.0172688	0	0
PAX2	0.000965096	0.00113713	0.0114403	0.0245528	0.0715586	0.0491006	0.000205749	0.00956536	0.00021126	0	0.021902	0.000223153	0.00752106	0.0842272	1.62048	0.167492	0.0092966	0.0370226	0.149715	0.0551508	0.0949907	0.154628	0.0637932	7.06845e-05	0.00903242	0.00100034	0.0265074	0	1.77982	0	0.00399067	14.8864	0	9.74075e-05	18.7045	0.00978015	0.000118396	0.00189013	0.541818	0.639497	0.00179782	0.00495741	0.00033682	0.0180112	0.0538196	0.0108532	0.0492289	0.00847562	0
PAX3	0.000442526	0.000965881	0.00144703	0.00359201	0.133998	0.412959	0.000462353	0.139722	0.249357	0.0396365	0.000158256	0.0688666	0.0961785	0.109925	2.16899	0.11337	0.0306994	0.984728	0.194208	0.163736	0.454402	0.117089	0.15003	1.93812e-05	0.00012677	0.0661961	0.0580443	0.00567691	0.227155	0.702552	0.0438201	0.077757	0.0200199	0.0669708	0.0291123	0.000411928	0.0431026	0.0794444	0.040502	16.7127	0.0732351	0	0	0.0452895	0.00970927	0.0266548	0.220302	0.0426074	0.978212
PAX4	0	0	0	0	0	0	0	0	0	0	0	0	0	0.00105996	0	0	0	0	0	0	0	0	0	0	0	0	0.194484	0.462899	0	1.52554	0	0.000831343	0	0	0	0	0	0.0351169	0.0134679	0.00852894	0.0019964	0	0	0.00230089	0	0.0861836	0	0	0
PAX5	0.000839889	0.00276506	0.0158235	0.0152208	0.0306145	0.170268	0.0722224	0.0880827	0.0118617	11.1841	147.42	1.73493	5.52299	0.0244475	0.00186261	0.00476826	0.000535309	0.0330217	0.0311115	0.00616214	1.19838	0.0292916	0.0241119	0.0298705	0.0202286	4.09215	0.67284	0.297216	0.0579167	0.214174	0.104831	0.0764426	0.508443	0.117281	0.013019	0.126707	0.193036	33.3389	0.361915	0.293568	0.020236	0.0060528	0.0206641	0.0042373	0.00483756	0.0978796	0.18445	0.417272	0.0320599
PAX6	0.20882	0.282117	0.0658564	0.00272656	0.460011	5.2047	2.14181	0.240064	0.67169	0.195264	0.258003	0.209454	0.0518173	8.24673	53.2741	7.85637	2.47681	7.83737	5.47946	3.74765	2.73494	5.58876	0.497267	0.439951	0.329739	0.316799	0.322529	0.736469	0.333309	5.93333	0.167061	0.326986	0.22904	0.167093	0.363065	0.127445	0.402642	0.257445	46.3229	3.30375	0.0776676	0.263272	0.00288245	0.263956	1.98501	0.105317	0.244005	0.123355	0.141855
PAX7	0.000368107	0.00214498	0.00669342	0.472872	0.000265549	0.000635934	0.000158834	0.000157675	0.0033844	0.00376478	0.000175764	0.000178285	0.000214699	0.175792	0.0200096	0.644086	0.0162089	0.102993	0.457874	0.408527	0.334376	0.519607	0.00572319	0.00227298	0.000293755	0	0.00274077	0.0117439	0.000164291	0.0135975	0.179967	0.0161025	0.000225708	0.00160629	0.000136811	0	0.000567738	7.02398e-05	0.0381669	0.081561	0.00104493	0.000175549	0	0.000751475	0	0	0.148931	0	1.49046
PAX8	3.38875	3.43021	0.506267	2.12029	0.723327	0.969267	0.336906	0.38602	3.11515	0.259766	0.855444	2.78834	0.214512	0.80911	0.0225871	0.152673	0.108356	0.409869	0.371017	0.118061	0.270936	0.535126	1.00239	0.634267	0.508364	0.351568	0.848849	0.315987	8.64518	0.319948	1.45911	43.6253	2.09505	0.647424	52.1995	0.0802686	0.61678	0.851141	1.13579	2.2393	0.557907	0.534743	0.19633	0.881075	0.151098	1.32439	0.674877	0.516161	0.115915
PBX1	35.0854	17.5683	12.0639	23.8837	3.31694	2.02131	2.036	16.4602	26.2463	8.77705	0.00962481	30.0575	1.40076	18.062	10.5821	15.393	3.54839	50.7788	25.5602	8.17022	20.5239	7.60732	25.0014	0.096228	0.141898	9.92383	12.835	13.9063	109.433	47.2203	23.2188	72.4786	35.0805	15.3417	19.0873	3.39073	16.3762	3.44466	14.7805	13.4089	0.0436339	0.18752	0.00238303	34.9177	7.42529	13.1802	27.5078	17.3577	6.32585
PBX2	1.54502	1.9043	1.80104	3.60894	0.387824	0.725358	1.79722	18.2928	29.4203	39.2271	57.0267	41.3809	32.5185	0.130577	17.7012	20.1007	6.18237	22.1211	22.9274	11.1283	15.528	15.9059	31.2861	66.5186	54.469	30.6405	14.8127	21.5079	47.534	2.61286	30.5078	51.6151	40.6423	21.1049	17.6951	12.7909	39.9816	49.1405	8.21485	7.27884	63.788	46.182	240.648	49.2208	6.31094	62.1713	30.4099	17.8485	9.86694
PBX3	13.5634	7.89408	5.40489	9.20285	43.3355	19.1439	6.39324	9.04484	45.5257	13.7523	10.229	29.3297	5.34848	4.89209	4.40953	2.16554	1.68635	4.54934	6.23872	2.11399	12.8008	2.34661	5.91363	6.81007	5.08849	9.11073	7.98121	5.21151	10.1873	26.4574	13.8691	14.1816	32.2892	30.3905	3.21193	6.72759	11.3353	7.63019	13.2195	4.92925	10.7332	6.24474	2.45042	55.6579	5.12463	6.92587	26.7704	6.45273	2.53485
PBX4	0.0731756	0.0642729	0.0390557	0.24827	0.66309	1.60136	3.77787	0.312734	0.272918	2.52447	0.688594	0.8915	0.955041	0.254094	0.392323	0.912272	0.202817	4.17914	0.344014	0.352099	0.299324	1.93448	0.921002	12.5775	9.43357	0.44697	0.586904	0.42597	0.526171	2.16505	0.344022	0.620388	1.55169	0.114008	0.278162	0.105575	1.27014	4.20867	0.154475	0.863385	0.320013	1.81868	0.249009	0.644206	0.00177214	0.45329	0.654674	0.258923	0.0358002
PDX1	0.209637	0.0636427	0.0641601	1.14317	0.0887168	0.821785	0	0.0168373	0	0.0249405	0	0.0113406	0.00360987	0	0	0	0.00696195	0	0	0	0	0	0.00241328	0	0	0.00427965	0.2367	28.4587	0.00825403	0	0.0259455	0.00836996	1.8302	0	0	0.035027	0.0167772	0.0147016	0.0093119	0.00645789	0	0.0182503	0	0	1.84905	0.0132662	0	0	0
PHOX2A	0.124822	0.132038	0.0313302	0.0488138	0.0835764	1.07815	0	0.169431	8.74537	0.600539	0.00253285	0.00440577	0.00692975	0	0	0	0.00907613	0.0136703	0.00758254	0.00940689	0	0	0.0270249	0	0	0.00207404	0.437118	0.114364	0.0131705	0.332996	0.048569	0	0.0495947	0	0.0104731	0	0.00226696	0	0.0247961	0.0332355	0.0102736	0	0	0.00362058	0.0271413	0	0	0.00983252	0
PHOX2B	0	0	0	0.0373873	0.036573	0.502517	0	0.0129406	6.40774	0.375075	0	0.00780169	0	0.00289028	0	0	0.0143826	0	0	0	0	0	0	0	0	0	0.659015	0.339743	0.00690598	0	0.0436376	0	0.0464014	0	0	0	0.00391828	0.00305399	0.0108876	0.255667	0	0	0	0	0.0217254	0	0.0107542	0.00511608	0
PITX1	1.68004	1.08859	1.067	0.801675	0.669338	1.80759	2.0825	0.242815	0.517806	8.3438	0	21.5494	0.208248	0.188465	0.0201217	0.0109177	0.0613202	0.0791575	0	0.00857492	0.0602601	0	0.760922	0.0121432	0.0850396	0.0337555	10.8209	12.3485	0.16702	0.163899	236.675	0.523311	1.93182	0.0466114	0.102483	0.0218429	0.0404819	0.163348	0.0821081	15.4655	0	0	0	0.181613	0.0274982	5.14856	9.11657	57.1015	0.993405
PITX2	5.81451	2.44603	2.64609	2.52472	1.90595	2.77063	7.37049	0.370905	0.0373932	10.0198	0	15.8008	0.011815	0.000332887	0	0	0.0074243	0.0158079	0.0186361	0	1.617	0.00105048	0.415984	0	0.0205281	0.000622517	1.69592	0.165048	0.0259985	3.98532	5.72217	0.000258696	2.08987	5.62573	0.666169	0	0.00523571	0.21613	0.0284523	20.3119	0.00188196	0	0	0.0843986	0.0675339	59.3763	2.65786	0.384606	20.8185
PITX3	0.00279339	0.01965	0.0131316	0.0314603	0.000250215	0.0696097	0.000740484	1.04607	0	0.0346933	0	0.00191487	0.000152426	0.181479	0.0331976	0.0021558	0.00684269	0.00575399	0.0323045	0.00190037	0.540818	0	0.0198763	0	0.00277206	0.0285663	0	0	0.00174823	0.000341817	0.129873	0.000574921	0.00121388	0.0719265	0.041672	0	0.00100332	0.00376652	0.00821137	0.326869	0.00138665	0	0.000306178	0.0150919	0.0171504	0.00165934	0.122683	0	4.09502
PKNOX1	12.8578	10.4729	8.12541	26.9095	10.0394	20.6285	14.5351	2.37322	4.42962	6.1116	4.85923	8.93608	2.96885	5.31775	7.56035	4.49378	1.75653	6.59475	3.68025	2.59011	2.77973	3.87997	5.10212	5.12828	4.41176	4.18092	4.7386	3.20754	12.0561	31.0346	5.86932	10.6315	8.36979	3.7196	3.7558	2.00653	5.12914	7.38345	2.71626	1.4669	2.90964	4.36254	6.54772	10.9453	1.21836	8.54366	5.17087	3.50933	2.24622
PKNOX2	0.679948	6.38286	4.87066	5.83439	0.87533	0.00434283	0.000425965	3.30265	1.18648	2.00057	0	2.3351	0.00958929	9.70324	7.11506	21.2776	0.711621	14.3098	7.35081	7.85986	2.26727	13.5608	0.384805	0.00422025	0	0.031242	1.07112	0.568379	3.40257	0.00520463	1.79775	7.49751	2.46665	3.40878	1.00972	0.292051	5.48439	1.37913	1.67805	8.07522	0.00170264	0.00535315	0.000202192	12.3871	1.01588	6.36479	5.02891	0.68432	4.00301
POU1F1	0	0	0	0	0	0	0	0.0033153	0.0184608	0.00396306	0.00222185	0.00126134	0.00100726	0.0209354	0.0236129	0.00142568	0.00674719	0.0568922	0.0317449	0.00887196	0.0012028	0	0.00535072	0.019543	0.00183396	0	0.00240348	0	0.0011556	0	0.000776609	0.00611519	0.0438261	0.00110182	0.0145127	0.0176199	0.00464862	0.0296302	0.018108	0.0402868	0.000917392	0.0778579	0.000810258	0.0168246	0	0.00879234	0.0282539	0.000850093	0.0275792
POU2F1	60.5323	31.5252	23.824	38.7267	26.0683	19.1331	25.3583	1.25917	1.5599	2.08994	2.60993	1.69406	2.87428	3.4101	4.69114	1.97138	0.899235	1.80905	2.44272	0.911027	2.42646	0.914038	1.89944	1.28046	1.38741	4.76987	2.26487	0.978778	2.29687	43.8783	1.20882	2.49877	1.56249	1.01026	1.85412	0.781876	1.98188	2.85326	12.0839	5.33497	0.91459	2.0158	1.39887	2.6037	0.419821	2.29584	1.85513	0.9849	0.618251
POU2F2	1.82837	0.820991	0.897564	4.39672	0.391187	1.03815	0.522722	1.31479	3.6365	33.7858	118.281	10.4399	4.76693	1.16528	7.74688	2.27861	1.45533	3.34446	2.23703	1.44691	2.34706	1.00283	2.67432	22.995	18.299	10.5452	3.72091	3.20697	1.06823	2.42229	1.59356	1.31856	4.6833	0.668037	0.902347	1.16779	4.16789	68.8216	1.47711	2.09938	104.803	13.9706	9.70164	0.958879	0.396422	5.56559	3.36371	2.6407	0.225023
POU2F3	0.000347457	0.0923701	0.0452825	0.00821754	0.00166397	0.000325112	0.00248928	0.0364567	0.0511334	0.146497	0.000149308	0.978315	0.0178471	0.00520008	0.00343971	0.0180263	0.0123449	0.0349396	0.000135843	0.015258	0.0088859	7.74012e-05	2.39226	0.000179952	0.0306352	0.0138721	0.504448	0.985033	0.0199382	0.608309	0.803819	0.755692	0.639175	0.0214855	0.294565	0.0443177	1.00512	0.0635285	0.0237521	0.0356724	0.0304669	0.000202893	0.000204165	0.332186	0.0275685	0.764783	0.541739	0.435676	0.0677537
POU3F1	0.0728982	0.0680911	0.0457631	0.0867103	0.150738	0.123581	0.00395245	0.0536717	1.25186	0.176801	1.69726	0.194636	0.0501272	0.623744	0.325859	3.92658	0.140932	18.7924	2.98639	1.64798	0.800438	1.69701	0.259396	0.0878107	0.248046	0.115425	0.0612094	0.0377597	0.0358367	1.19302	0.756109	0.0506404	0.0465115	0.0284476	0.135738	0.0182844	0.0203211	0.790274	0.453911	0.576738	0.0112798	0.111382	0	0.0521658	0.022301	0.0135268	0.250938	0.0424912	0.142206
POU3F2	0.661898	0.450429	0.176414	0.673795	0.0773772	0.442471	0.629544	0.0236405	0.0508839	0	0	0.0223932	0	1.80182	1.56683	7.36329	2.18729	37.8412	7.79478	2.71273	9.92089	3.72319	0.00291597	0.0115508	0.0158205	0	0.00205497	0	0	0.269613	0.00346757	0.00668642	0.00355993	0	0.0134432	0	0	0.00658659	0.257379	0.181119	0	0	0	0.0182726	0	0	0.0129377	0.00370487	0
POU3F3	0	0	0	0	0	0	0	0.124533	0.0752158	0.0166187	0.00953073	0	0	3.28941	6.91664	23.3705	7.06462	20.8009	3.79852	9.31671	5.17359	10.6395	0.620258	0.0102263	0.0118174	0	0.114046	0	0	0	0	0	0	0.00797552	20.4415	0	0	0	0.109743	0.0924284	0	0.0259425	0	0.0549716	0	0	0.0462513	0	0
POU3F4	0	0	0	0	0	0	0	0	0	0	0	0.0545742	0	0.307902	1.1183	1.46222	0.428809	6.73943	1.36673	0.608669	0.815589	1.13149	0	0	0	0	0.00869894	0	0	0.422604	0.0113589	0.0211117	0.324318	0	0.62787	0	0.00844387	0	0.00475671	0.0108422	0	0	0	0.164404	0	0	0	0.0170869	0
POU4F1	7.20113	16.6466	4.35277	7.54932	1.26391	0.511699	0.788733	0.0253858	0	0.178892	0.351312	0.0762004	0.155314	0.0658076	0.0237197	0.0151792	0.0223811	0.0259366	0.0245185	0.0110884	0.184706	0	0.0664187	0.0581595	0.0935219	0.477267	0.0395962	0.0885317	0.00603654	0	0.0112181	0	0.0191911	0.00528475	0.00880977	0.0311656	0.0208093	0.427375	16.3179	0.813536	0.00475774	0.10954	0	0.00982116	0.00626829	0.0886952	0.0168599	0.0199284	0.115271
POU4F2	0.308393	0.378836	0.10874	0.136784	0.134809	0	0	0	0	0	0	0.00749166	0	0.00834246	0.00762841	0	0	0	0	0.0045381	0.353947	0	0.00576266	0	0	0	0	0	0	0.519531	0	0	0	0	0	0	0	0	3.1584	0.147422	0	0	0	0	0	0	0	0	0
POU4F3	0	0	0	0	0	0	0	0.0363812	0	0	0.0304147	0.0250172	0.0542492	0.0633091	0.0160105	0.0199339	0.0230705	0.0363495	0	0.0231455	0.0103659	0	0.0739353	0.0979965	0.0470783	0	0.0281928	0.0418518	0.0492151	0	0.0200043	0.0362419	0	0.0276865	0.031557	0	0.0134364	0.0119608	0.0962846	0.0512488	0	0.0414329	0.0500314	0.0220846	0	0.0341919	0.0364825	0.0186337	0
POU5F1	2.69512	2.86158	3.37797	9.19025	39.8709	124.63	397.853	0.134339	0.0188529	0.626021	0.359511	1.62803	0.292879	0.00663083	0.254087	0.172108	0.0585391	0.0547693	0.150421	0.0817268	0.138321	0.0949669	0.822892	0.218794	0.262861	0.311512	1.58314	1.79221	1.01568	857.88	0.233144	4.40664	3.16297	0.741465	1.29648	0.310956	1.73842	0.464636	0.107989	0.150008	0.317935	0.397394	0.768365	0.0650039	1.06707	0.212129	0.582158	0.186895	0.145324
POU5F2	0	0	0	0	0	0	0	0	0	0	0	0	0	0.666828	0.101251	0.0740358	0.195299	0	0	0.310534	0	0.146679	0	0	0	0	0	0	0	0	0	0	0	0	0	0	0	0	0	0	0	0	0.027016	0	0	0	0	0	0
POU6F1	0.00108021	0.00182888	0.00432011	0.0100345	0.00257961	0.0561118	0.164691	3.83698	2.44681	2.79934	7.65802	2.73219	0.89405	5.58135	16.556	21.2726	2.96019	12.3521	6.86672	9.37987	4.73815	13.0853	4.07444	12.5453	8.40759	0.746663	1.24402	1.74099	5.86816	0.264942	2.45283	5.88957	5.20732	2.19601	2.22854	0.430737	4.74254	4.71427	8.26808	3.95986	1.17007	1.28346	0.12033	11.7098	0.708954	2.02154	4.14807	2.49088	3.84391
POU6F2	0.346989	0.527672	0.382508	0.261218	0.362244	0.0109464	0.0712241	0.220115	0.000308526	0.00898676	0.000132811	0.75763	0.00340423	0.41774	0.0902742	1.18852	0.053584	0.400723	0.980245	0.520779	0.334652	0.138649	0.00907089	0.000277785	0.000180897	0.0184764	0.0450931	0.0426188	0.000307713	0.150571	0.0894596	0.0106848	0.500545	0.290626	0.0422078	0.365294	0.0245447	0.0067146	2.60004	1.53278	0.00168251	0.000375266	0.000290564	0.06598	0.599316	0.752906	0.0259687	0.00575738	0.000119694
PROP1	0	0	0.0112554	0.00775655	0	0.000359432	0.000353491	0.0357162	0.00519346	0	0	0	0.00446934	0.0965791	0.201135	0.0209843	0	0.0160864	0.0706605	0.0184688	0	0	0.00148873	0	0	0	0	0	0	0	0	0.00170689	0	0	0.0309746	0	0	0	0.0129933	0.00559863	0	0	0	0.00932665	0.0159589	0	0.0118654	0.00756572	0
PROX1	0.414494	0.733102	0.885667	4.83042	0.561753	0.0545075	0.00432031	0.313013	7.72115	1.07295	0.125434	0.691391	0.00334326	4.80068	3.84561	1.53072	2.38052	2.08063	4.36749	1.10675	4.24183	0.764034	2.82824	0.00174921	8.99957e-05	0.0554061	1.81387	1.37523	0.67092	0.195509	0.513349	2.12915	1.70238	6.72831	3.09241	27.7148	0.720611	2.37803	51.0445	6.39449	0.00764746	0	0.00168546	4.72703	2.84604	0.288157	0.49694	0.0507977	0.890719
PROX2	0.0491728	0.547489	0.391362	0.663906	0.685807	0.308982	0.0942892	0.201787	0.156872	0.325136	0.26557	0.184579	0.0719937	0.519626	0.364343	0.221195	0.118213	0.293623	0.381293	0.24123	0.396565	0.210511	0.319282	0.210091	0.323795	0.519206	0.10802	0.106882	0.243983	0.136112	0.132465	0.263042	0.190476	0.0979005	0.146247	0.0554251	0.194187	0.433376	0.0918297	0.234579	0.0315096	1.47168	0.0301512	0.354231	0.0388445	0.296435	0.224613	0.114461	0.0762127
PRRX1	0.000768492	0.00123421	0.00159551	0.00193466	0.0115059	0.000160558	5.5141e-05	34.5277	7.12737	11.7782	0.000162218	21.8167	0.0246428	6.62355	2.51832	1.33171	1.12684	0.359791	2.62111	1.32911	3.60698	0.918036	16.8147	0	0	0.115113	3.77377	0.581221	47.5381	6.59915e-05	13.6719	38.5017	30.3908	21.4187	0.683364	0.318088	7.89802	22.9012	0.15273	28.0835	0.000602756	0	0	21.3209	0.751236	4.78533	22.8551	8.50128	10.5464
PRRX2	0.00119768	0.654928	0.183621	1.45634	0.0451584	0.784623	0.0259781	2.27594	1.25181	1.37061	0.000873313	3.50157	0.0133605	0.319211	0.144556	0.235796	0.0556138	0.0890902	0.0204024	0.181047	0.107248	0.999474	6.60718	0.0488363	0.0277123	0.204835	1.15387	0.253552	2.16717	2.92233	2.01808	1.26649	2.29603	0.987537	0.398791	0	0.757973	1.64205	0.0054367	22.2623	0.00243375	0.103599	0.000835931	0.498747	0.000355526	1.95786	7.08367	0.65942	0.0698835
RAX	0.0100648	0.266912	0.172894	0.293453	0.0882423	0.00639923	0	0	0	0	0	0	0	0	0.0104225	0.0192933	0.138434	0.0524015	0.0302354	0	0	0	0	0	0	0.0161714	0	0	0	0.319566	0.0192866	0	0	0	0	0	0	0	8.65386	1.11771	0	0	0	0	0	0	0.132139	0	0
RAX2	2.13327	6.65107	9.75019	5.46333	0.464201	0.00421324	0	0	0	0	0.0127004	0	0.00439801	0	0.0319954	0.0205161	0.00694944	0.0281494	0	0.0124511	0	0.0562312	0.0206463	0	0	0.0780209	0	0	0.170814	0	0	0.434768	0	0	0	0	0.00566128	0	67.1924	7.41364	0	0	0	0.00912002	0	0	0.0155076	0	0
RHOXF1	0	0	0	0	0.0933875	0	1.27506	1.44832	0.0487874	0.0764175	0.535598	0.00503855	0.0429236	0.152102	2.81181	1.07057	0.135271	0.370171	0.810767	0.438695	0.349423	0	1.1736	1.059	0.690759	0.279237	0.0861169	0.106741	0.196588	0	0.0480702	0.409306	0.115327	0.0188433	0.101463	0.0383157	0.0969265	0.213008	0.379219	0.0718421	0.0362416	0.347704	0	0.520328	0	0.0552031	0.10808	0.0354664	0.00351767
RHOXF2	0.0218324	0.382702	0.358066	0.291424	52.2472	72.7092	10.928	0.00348367	0.00187205	0	0	0.0109281	0.00909055	0.430863	0.0906084	0.0226302	0.0243448	0.000998613	0.00641521	0.0456708	0	0.000609241	0.0132926	0.0012574	0	0.0457569	0.00833084	0	0.00367591	0.0636477	0	0.0339622	0	0	0.0131002	0.0515757	0.0160798	0.0301431	0.140573	0.0206829	0.00436107	0.014776	0	0.0246352	0	0	0	0.00135622	0.00563155
RHOXF2B	0.011282	0.295079	0.386051	0.336239	41.5588	65.7565	9.51247	0	0.00187558	0	0	0.0107862	0.00524573	0.0881857	0.0656863	0.0487728	0.016691	0.00100048	0.0151973	0.0276129	0	0.000610397	0.01326	0.00125978	0	0.0223006	0.0109942	0	0.00368292	0.0241677	0	0.0401394	0	0	0.00709758	0.100407	0.0162975	0.00160235	0.0751039	0.00896066	0.00145645	0.0148622	0	0.0804004	0	0.00174419	0	0.00135881	0
SATB1	5.17727	2.17236	1.63266	10.7497	4.13513	1.42785	1.08853	8.40135	7.74982	19.6664	24.6807	20.3098	14.8585	21.9629	7.67613	22.1982	2.31128	18.9252	21.4119	11.2478	10.2865	11.1986	9.30701	94.6961	77.1415	29.5241	8.78541	10.291	9.25139	4.27578	9.33898	19.1499	16.9643	15.7539	6.96864	4.22126	13.0608	25.7288	22.2154	12.6472	15.5026	40.7341	8.79129	10.635	5.09195	3.34492	14.314	17.5593	20.9324
SATB2	2.67348	1.55982	1.30359	3.68408	6.95328	2.43243	2.19325	2.17575	2.91906	3.12895	0.0443601	1.34906	0.181425	8.3917	0.39861	10.2072	1.26492	73.0639	10.4147	6.40071	1.50062	5.43772	0.723371	0.0135976	0.0460881	0.0994104	23.4547	1.02545	1.15766	1.51055	0.702439	1.04172	1.69584	0.192526	2.75197	1.17967	0.523404	0.450381	2.25817	2.55052	0.362741	0.133878	0.000336701	1.38245	0.787516	0.483909	1.62214	0.560835	0.333104
SEBOX	0	0.0344023	0	0	0.1322	0	0	0	0.0982909	0.030999	0.0181694	0	0.0468256	0	0.184765	0.119154	0.100155	0.0734331	0	0.0879575	0	0	0.00897004	0.0718778	0	0.0221961	0.011119	0.0903016	0	0	0	0	0	0	0.0222866	0.364236	0	0.0148169	0.0838581	0.0174473	0.0902842	0.0742913	0	0	0.0622162	0.0252203	0.0433329	0.0451525	0.0410074
SHOX	0.0104707	0.0537806	0.0167151	0.0404083	0.0973271	0.0326131	0.00821267	0.270298	0.00056955	0.00311997	0.000711748	0.00060338	0.000241699	0.000584717	0.00919979	0.00613296	0.0149066	0.0197243	0.000323829	0.00497517	0.030584	0.00276771	0.0123217	0.000667222	0.000220296	0.00123947	0.0213106	0.0337644	0.000850618	0.000604526	0.00570791	0.000181533	0.000573113	0.00145009	0.000384421	0.00047717	0.0011971	0.000554472	0.00888835	0.242785	0.00221261	0.00482348	0.000194656	0.0003805	0	0.00130336	0.031256	0.00815281	0.0478081
SHOX2	0.801171	0.237107	0.235828	0	1.02571	0.577848	0	4.85775	0.129776	0.120379	0.0163458	0.451353	0.0754569	0.0150664	0.0232867	0.0196821	0.265487	0.120816	1.7122	0.0101187	0.96697	0.17438	2.30402	0	0	0.0754518	0.072881	0.0198416	0.0804767	0.208502	0.0469655	0.0335675	0.206511	0.426878	0.0288597	0.0201008	0.0933889	2.31649	0.205909	2.58705	0.0280559	0.0043014	0.071042	0.154061	0.020996	0.25359	0.121923	0.21453	0.377885
SIX1	8.69728	1.12923	0.822367	2.61587	0.261241	0.400614	0.051293	5.79385	0.349738	0.0316083	0.0370034	1.21642	0.0137665	0.0690986	0.0725548	0.186465	0.110614	0.121467	0.123058	0.141168	0.203149	0.139724	0.734191	0	0	0.10111	0.0415084	0.05213	0.00787077	3.36396	1.42041	0.972112	0.763716	0.0400939	0.102016	0.0334226	2.00125	0.467214	0.0744786	12.8724	0	0	0	0.172073	0.0815702	0.0482325	11.5933	28.4682	42.6822
SIX2	0.0765386	0.0535664	0.0300185	0.0138944	2.31187	0.95969	0.0393854	1.23932	0.060459	0.0781847	0	0.498274	0.0245408	0.110235	0.201999	0.136969	0.0595314	0.252909	0.13938	0.13474	0.150266	0.158853	0.347483	0	0	0.0909268	0.0967576	0.0702385	0.201182	1.13106	0.16633	0.0376689	0.0666018	0.214874	0.205345	0.0234978	0.194843	0.144583	0.280917	7.0901	0.0078768	0.135273	0	0.00912465	0.99781	0.271143	4.4369	10.9543	5.37845
SIX3	0.0428299	0.000698778	0.00874051	0.0123019	0.343617	0.0484092	0.274641	0.0314386	0	0.0471035	0.0269425	0.0288526	0.00368899	0.826284	0.207748	0.0918093	0.358538	2.2512	5.76429	0.0473267	0.748521	0.29771	0.299429	0.0166841	0.0198619	0.0125525	0.0289026	0.0456412	0.000779526	0.000152564	0	0.0142657	0	0	0.0373354	0	0.082516	0.0773729	22.3146	20.3061	0.00185755	0.0435738	0	0	0.0874061	0.00397402	0.00123542	0	0.0163862
SIX4	0.643703	0.0984054	0.157488	1.42372	2.92089	5.08103	1.00952	0.331403	0.422893	0.162671	0	1.45865	0.0199294	0.570849	0.402874	0.259721	0.0620325	0.0367734	0.266542	0.173094	0.154581	0.232206	1.49174	0	0	0.012012	0.083788	0.120681	1.37411	6.25936	0.271866	3.00388	0.787368	0.285379	0.646572	0.0482178	0.944493	0.0416979	0.384303	0.74233	0.00105399	0.0158779	0.00639939	1.38101	0.281106	1.00143	2.55062	3.4652	3.43857
SIX5	2.2314	0.88666	0.636821	0.559635	0	0.317365	2.84178	18.5211	10.451	7.11786	1.14504	5.77693	0.406464	0.577801	1.62755	3.48815	2.72988	1.76632	0.785113	2.18637	1.19468	3.90411	23.5074	0.575601	1.12432	1.57559	9.21432	7.72244	25.3609	1.45406	3.74414	20.9909	7.86277	10.5285	12.8677	6.80981	10.2711	3.44574	1.22394	17.1436	0.0245106	1.57323	0	32.2123	10.1197	10.3073	27.467	20.777	2.9952
SIX6	0	0	0	0	0	0.0907474	0	0	0	0	0	0.0093389	0.00682234	0	0	0	0.0674714	0.00797716	0	0.00880592	0	0	0	0	0	0	0	0	0	0.352977	0	0	0	0	0	0	0	0	13.7598	2.41886	0	0	0	0	0	0	0.0708718	0.0318435	0.190066
TGIF1	0.216121	0.0201644	0.00993563	0.954719	55.8261	66.0899	38.9109	11.9696	15.7526	24.176	30.3868	50.0074	14.8083	5.20525	0.835196	1.50892	2.15369	4.28579	1.79042	1.05525	2.94036	2.29539	38.3138	24.9046	25.0166	16.9354	24.1489	16.3155	29.8115	184.206	23.4424	55.5383	47.1476	6.57657	20.7275	16.8007	25.6824	16.1113	0.696257	11.0073	21.4802	10.4142	3.89197	36.9939	5.95098	33.6481	25.0887	17.9068	1.90107
TGIF2	12.2347	4.30235	4.76313	4.76765	16.2615	12.0432	11.2363	3.14862	3.37098	8.53192	12.5915	8.54529	3.10124	1.30306	0.498389	0.696004	0.614809	2.97036	0.706713	0.383769	1.76891	1.47207	9.56928	8.16442	9.39942	21.4591	2.59186	3.44065	17.7603	19.0494	4.39215	23.6932	7.58786	3.09893	5.03623	3.51219	7.27187	13.1232	0.991887	3.35839	5.67215	5.48182	2.3597	10.6903	3.55	7.74961	4.8538	4.37057	0.339526
TGIF2LX	4.05465	2.76694	1.54401	9.70194	0.780602	0.0953728	0.00913786	0	0	0	0	0	0	0	0	0	0	0	0	0	0.0293045	0	0	0	0	0	0	0	0	0	0	0	0	0.0123504	0	0	0	0	0	0	0.0207712	0	0	0	0	0	0	0	0
TGIF2LY	1.52192	0.797527	0.57854	3.23505	0.266481	0.393161	0.00193934	0	0	0	0	0	0	0	0	0	0	0	0	0	0.0232218	0	0	0	0	0	0	0	0	0	0	0	0	0.0216653	0	0	0	0	0	0	0	0	0	0	0	0	0	0	0
TLX1	0	0	0.0184132	0.0310682	0.17853	0.00143498	0	0.0591483	0	0.0118309	0	0.0237674	0	0	0	0	0	0	0	0	0	0	0.00604317	0	0.0269076	0.00860272	0.105076	0.408449	0	0	0.00742106	0.00351142	0	0.104126	0.0112958	0.135419	0.0289043	0.0184692	0.0126524	0.0150344	0.00451545	0	0	0.0186969	0.0106408	0.0471662	0	7.74945	0
TLX2	0.273982	0.327387	0.216148	0.279455	0.0128549	0.0168794	0.0186755	0.00932451	1.24946	0.190032	0.0190897	0.0231829	0.0207094	0.0211667	0.103924	0.551474	0.00698214	0	0.0639483	0.226149	0.0734032	0.259487	0.0415168	0.0477488	0.031528	0.031235	0.363215	0.434323	0	0.195122	0.00723964	0	0.0114418	0	0	0	0.0170108	0.0859402	1.81671	0.214247	0.0124092	0	0	0	0.0208088	0.0148891	0	0	0
TLX3	0.110836	0.189493	0.0303219	0.036286	0.00973413	0.0085211	0	0.0139409	0.0151578	0	0	0	0	0	5.73503	0.00301929	0	0	0	0	0.088243	0	0	0	0	0	0	0	0	0	0.00519738	0	0	0	0	0	0	0	0.00962079	0	0	0	0	0	0	0.0296392	0	0	0
TPRX1	0	0	0.0155334	0.0492639	544.481	259.458	0	0	0	0.0126777	0	0	0	0	0.022886	0	0	0.00858761	0.0018128	0	0	0.132378	0.0054604	0	0	0.000816626	0	0.00552384	0.0188479	0	0.0126131	0	0	0	0	0.00267237	0	0	1.11587	0.0421348	0	0	0	0	0	0	0	0	0
TPRX2	0	0.0232309	0.00234211	0.416683	127.695	50.92	0.000513696	0	0	0	0.00496735	0	0	0	0.00312732	0	0	0.0107488	0.00226907	0	0	0	0	0	0	0.00102216	0	0.00691431	0.00388503	0	0	0	0	0	0	0.0100352	0	0.00331908	0.074402	0.00442883	0	0	0	0	0	0	0	0	0
TPRXL	474.042	292.824	415.027	429.599	24.2273	1.78634	1.54884	0.117778	0.0290993	0.0757768	0.00602657	0.552326	0	0.0158984	0.0151913	0.0388469	0.0131927	0.151411	0.0275541	0.0228175	0.00983264	0.0533976	0.160602	0.0193687	0.0522246	0.0248215	0.0236553	0.0167906	0.188633	0.00369602	2.25634	0.117055	0.103579	0.0178574	0.00786226	0.00812427	0.0597949	0.0604485	0.0662293	0.107549	0	0.0245671	0	0.198532	0.00986275	1.27385	0.254761	0.0277267	0.00725599
TSHZ1	23.7244	11.6924	6.77596	3.94751	0.649128	0.011367	0.184169	10.2904	7.32013	6.6299	4.15922	9.33667	1.79933	6.05892	12.7066	10.2018	1.6824	6.64975	7.10152	4.22055	4.86424	6.15784	8.87635	13.5043	15.2526	4.19721	8.7471	10.4114	11.2162	0.00167736	9.27274	18.2017	11.5919	6.61746	11.7333	3.95995	8.06542	6.67939	7.58747	7.13799	4.38464	15.9558	0.558901	33.9282	1.6418	26.317	8.96811	6.39764	2.52125
TSHZ2	2.26929	2.10321	1.30491	4.28207	0.604557	0.00131282	0.0673218	4.72375	5.09144	2.67854	0.173589	5.57144	0.109005	4.36833	0.187984	0.848402	0.348576	0.181171	1.67409	0.401019	1.01648	0.13398	5.52291	6.14599	0.302919	0.0445704	0.907517	1.1631	3.85261	0.259724	4.7128	5.50251	9.06675	0.990407	0.816201	2.94563	0.705818	2.37292	1.20355	1.57977	0.00142529	0.00392883	0.011077	8.13752	0.406686	0.699287	2.12761	2.35651	0.140848
TSHZ3	0.105284	0.0122958	0.0140397	2.79814	0.0477178	0.352913	0.00713543	2.89831	2.99547	4.50989	0.0263324	9.59038	0.584754	1.43789	0.55006	5.54236	0.343597	14.9856	2.72883	2.04363	0.976358	3.34509	4.55878	0.2311	0.307385	0.24589	2.49082	1.63892	23.014	1.19453	5.56745	9.62253	10.0744	2.49647	1.32337	0.639981	3.68846	1.08007	2.04837	3.55482	5.20787	1.13153	8.56241	25.7756	0.354137	5.39574	7.97832	0.979072	0.390159
UNCX	0	0.0215872	0.0207264	0	0.0649777	0.0800877	0.143207	0	0	0	0	0.00579496	0	0	7.44502	0.0172976	0.00319661	0.0083864	0.0162923	0	0.288065	0.143913	0	0	0	0	0	0	0	0	0	0	0	0	0.564836	0	0	0	0.0172127	0.00578703	0.00409065	0	0	0	0	0	0	0	0
VAX1	0.0413677	0.0439894	0.00997263	0	0.410493	0.226796	0.060167	0.00385857	0	0	0	0.00222027	0	0.252829	0.117525	0.849237	0.616931	1.45079	0.459058	0.731984	0.156218	0.97086	0.00653857	0	0	0	0.0103698	0	0	0	0.00807522	0	0.00320924	0	0	0	0.00625657	0	0.12236	0.358909	0	0	0	0	0	0	0	0	0.0185452
VAX2	0.0599978	0.0181452	0.0123558	0.029552	0.0114403	4.17946e-05	0.000123311	0.884759	0.613014	0.168992	0	0.283374	0.0114112	0.953787	5.51639	0.858783	0.0811635	0.108555	0.163365	0.199723	0.112161	0.902472	1.56458	0.00244251	0.00297935	0.00404787	0.142522	0.0605094	0.596248	0.000463811	0.11122	0.306441	0.117044	0.169703	0.114041	0.00101895	0.282549	0.0841161	13.652	1.81808	0.00235317	0.00103271	0.00166269	0.242412	0.233027	0.442501	0.401591	0.638988	0.215959
VENTX	0	0.00262688	0.00933275	0.000281687	0	0.00124036	2.94675	1.114	1.07073	3.05919	0.552306	1.03312	1.28448	0.0444142	0.103314	0.153214	0.171315	0.0330012	0.00512693	0.0740456	0.154011	0	1.41849	0.0659937	0.267498	0.726888	0.423057	0.202766	0.554598	2.76676	0.381738	0.349174	1.5434	0.395767	0.279584	0.259362	1.55461	0.455965	0.0558429	0.533549	30.4876	0.0396978	0.761273	0.838507	0.347136	0.58226	0.601063	0.510545	0.378906
VSX1	0	0	0.0105952	0	0	0.000241849	0	0.0394377	0.504197	0.012878	0.00625498	0.0822402	0	0.335181	4.67133	0.470885	0.258303	0.107825	0.419389	0.239638	0.948889	0.321417	0.0821026	0.043525	0.0197555	0.00543543	0.0440281	0	0.0575546	0	0.0307072	0.149264	0.0188116	0.0693747	0.00784663	0.00901126	0.0058567	0.00961974	11.831	0.812853	0.00136098	0.0127122	0	0.552319	0.0335582	0.00494506	0.0886348	0.0234947	0.0478111
VSX2	0.00107339	0.00192178	0.0112702	0.00268809	0.110371	0.147877	0.000926373	0.00441762	0.00714075	0.0240231	0.000597719	0.016019	0.00307497	0.00295895	0.0643252	0.0436313	0.0163115	0.00756369	0.0204783	0.0187255	0.0695357	9.29846e-05	0.00617385	0	0	0.00110202	0.00287673	0.00149086	0.0016779	0.000656739	0	0.00109942	0.00505742	0.000798259	0.00296189	0.0032457	0.00804521	0.137001	19.2069	1.85329	0.00133265	0	0	0.00153414	0	0.0100399	0	0.000616918	0.00534527
ZEB1	4.23557	3.528	3.71715	10.1196	1.57893	1.27505	0.00346072	23.778	7.97121	13.4408	10.2916	19.6347	5.57568	17.9516	8.74173	2.96226	1.39481	2.15853	13.0526	1.61148	8.01713	0.784498	5.95738	14.6782	11.9168	5.06186	6.27413	4.79297	33.7398	0.00910362	11.5944	14.8187	23.0568	22.7953	6.45394	4.58653	12.622	9.99557	14.0051	23.8031	0.0227091	5.06397	12.5926	9.30584	0.901384	14.1294	13.0175	1.84541	15.0759
ZEB2	0.000394815	0.0103123	0.00461499	0.00460311	0.0727932	0.213158	0.0026072	23.6099	27.9241	41.983	26.9621	32.8058	36.7531	36.0174	9.96673	16.4064	20.5714	35.5015	39.2313	11.7013	50.8744	7.00756	7.59407	2.66154	22.9783	28.0372	16.7548	8.62784	20.7544	1.00789	19.38	15.6946	33.7764	22.5043	10.9794	6.11741	24.485	23.7	22.4657	29.7648	84.4257	66.6072	17.0726	42.2311	0.899935	33.5975	10.9012	3.18244	3.41001
ZFHX2	0.304783	0.412428	0.428885	0.577959	0.109311	0.30741	0.470116	0.161628	0.440708	0.289043	0.0296431	0.198114	0.0314109	0.597188	1.11012	2.05886	0.5163	2.22345	1.53062	1.35322	1.39778	1.18793	0.447521	0.0107773	0.0201291	0.108779	0.149455	0.103133	0.328363	3.09486	0.122832	1.44791	0.25549	0.0743718	0.518711	0.0512138	0.354803	0.170267	0.992052	0.207418	0.0590045	0.0182978	0.0173709	0.2468	0.0588959	0.155291	0.254657	0.105574	0.135127
ZFHX3	17.7841	8.53569	9.49271	10.8489	1.60587	1.21013	3.58037	3.98975	3.29226	1.63621	0.699445	3.98115	0.529848	1.59366	0.512239	1.1259	0.875799	1.2642	1.76609	0.603886	3.68224	0.546537	2.04624	0.28452	0.216419	1.65935	3.30643	1.09745	3.77033	1.40418	1.84506	4.19914	4.5261	1.49171	2.87282	1.53975	3.72462	0.981257	12.1486	13.2952	4.19707	1.1631	0.163509	2.61412	0.884089	4.89377	5.54967	1.79324	1.33071
ZFHX4	0.00711443	0.0005908	0.000532909	0.00263427	0.410517	0.426296	0.000254629	1.67541	2.64197	0.500509	0.00117223	1.18213	0.00312243	2.38027	0.316505	0.811351	1.01225	1.10881	2.00919	0.655827	2.65594	0.369088	0.858954	0.00196529	0.00291264	0.0237269	0.198067	0.0627712	0.340419	0.00258658	0.177423	0.457356	0.794748	0.151643	0.185465	1.00147	0.0737366	0.280858	7.2874	3.20659	0.00146698	0.0047981	0.00100363	1.35738	0.0553779	0.105394	0.810441	0.123525	0.697029
ZHX1	62.8178	40.1014	32.7328	43.7038	15.4163	8.1186	4.57447	19.7783	9.55228	8.69588	6.06455	16.2678	4.93962	12.293	9.20618	2.02329	1.03673	1.32547	14.0705	1.10219	7.40112	0.954984	10.5279	6.73081	7.71284	8.7504	11.8634	11.4843	14.1537	2.8561	27.1099	18.2874	13.1533	6.79463	13.2498	11.2386	10.1711	8.35914	17.4473	11.1379	4.52315	9.52772	0.991	14.5422	2.94459	7.18737	10.8337	6.65268	2.86591
ZHX2	7.33086	2.31727	1.91078	5.58657	0.197642	0.0368076	0.00240579	4.86593	9.12177	12.499	33.9971	11.6027	4.25087	7.49019	5.53479	6.5759	5.49367	10.7834	7.19884	4.07413	9.38085	5.8679	10.5294	19.308	17.8084	5.84125	4.5939	4.19481	12.6333	0.591853	9.2393	16.7103	11.9371	9.10462	6.50794	6.445	9.95077	24.2113	2.90412	10.8503	1.80916	11.0056	8.83019	25.3544	3.70548	6.06066	10.9482	6.43346	6.52244
ZHX3	29.9032	40.9032	41.9147	86.2344	1.97541	1.04046	0.196317	7.40629	9.57246	3.76564	4.40683	6.06206	1.23844	9.16746	13.8093	12.2044	4.62107	10.3405	6.91109	7.20708	8.21904	8.27439	4.21744	1.70746	1.87673	2.23051	4.656	4.71587	5.39148	0.325976	10.2751	7.10762	6.731	5.40933	15.1465	3.33939	5.22186	3.05703	6.82264	12.3932	1.05646	1.55932	0.030442	12.2618	1.56467	2.78931	4.80469	1.57191	6.19605
[truncated: 10 more columns]

## Sheet: Normalised FPKM values - HUMAN
Gene Name	Oocyte	Zygote	2 Cell	4 Cell	8 Cell	Morula	Late Blastocyst	Adipose	Adreanal Gland	Appendix	B Cell	Bladder	Bone Marrow	Brain Amygdala	Brain Cerebellum	Brain Cerebral coretx	Brain Corpus Callosum	Brain Whole Foetal	Brain Hipocampus	Brain Parietal lobe	Brain Substantis Nigr	Brain Whole	Breast	CD4+	CD8+	CD34+	Colon	Duodenum	Endometrium	ESC	Esophagus	Fallopian Tubes	Gall Bladder	Heart	Kidney	Liver	Lung	Lymph Node	Macular Retina	Macular RPE	Monocytes	Natural Killers	Neutrophiles	Ovary	Pancreas	Placenta	Prostate	Salvary Gland	Skeletal Muscle
ADNP	0.39598	0.445403	0.510848	0.426326	0.78803	0.348711	0.43722	0.48162	0.26818	0.12298	0.975246	0.441706	0.185358	0.322295	0.132425	0.578839	0.371135	0.356899	0.782902	0.479777	0.400821	0.775475	0.463414	0.598664	0.932831	0.655115	0.31075	0.444431	0.218492	0.539698	0.708796	0.547401	0.331119	0.207191	0.386094	0.252408	0.89596	0.1157	0.542798	0.53843	0.273684	0.210448	0.531617	0.416232	0.781906	0.539593	0.474876	1	0.423855
ADNP2	0.125571	0.125899	0.15384	0.245215	0.230577	0.582379	0.108345	0.126847	0.157426	0	0.154167	0.133825	0.0797036	0.122081	0.0704589	0.187931	0.301421	0.438256	0.301185	0.170563	0.1524	0.16192	1	0.204954	0.218456	0.207039	0.127366	0.152261	0.0644544	0.180408	0.183792	0.196147	0.118821	0.209639	0.287423	0.090628	0.225783	0	0.171689	0.144354	0.0803819	0	0.196533	0.145092	0.192545	0.157968	0.131402	0.606877	0.150811
ALX1	0	0	0	0	0	0	0	0	0	0	0	0	0	0	0	0	0	0	0	0	0	0	0	0	0	0	0	0	0	0	0	0	0.702292	0	0	0	0	0	0	0	0	0	0	0	0	0	0	0	0
ALX3	0	0	0	0	0	0	0	0	0	0	0	0	0	0	0	0	0	0	0	0	0	0	0	0	1	0	0	0	0	0	0	0	0.968741	0	0	0	0	0	0	0	0	0	0	0	0	0	0	0	0
ALX4	0	0	0	0	0	0	0	0	0	0	0	0	0	0	0	1	0	0	0	0	0	0	0	0	0	0	0	0	0	0	0	0	0	0	0	0	0	0	0	0	0	0	0	0	0	0	0	0	0
ANHX	0	0	0	0	0	0	0	0	0	0	0	0	0	0	0	0	0	0	0	0	0	0	0	0	0	0	0	0	0	0	0	0	0	0	0	0	0	0	0	0	0	0	0	0	0	0	0	1	0
ARGFX	0	0	0	0	0	0	0	0	0	0	0	0	0	0	0	0	0	0	0	0	0	0	0	0	0	0	0	0	0	0	0	0	0	0	0	0	0	0	0	0	0	0	0	0	0	0	0	0	0
ARX	0	0	0	0	0	0	0	0	0.340235	0	0.948811	0.196548	0.113116	0	0.256912	0	0	0	0	0	0	0	0	0	0	0	0	0	0	0	0	0	0	0	0	0	1	0	0	0	0	0.191427	0	0	0	0	0.102824	0.115121	0
BARHL1	0	0	0	0	0	0	0	1	0	0	0	0	0	0	0	0	0	0	0	0	0	0	0	0	0	0	0	0	0	0	0	0	0	0	0	0	0	0	0	0	0	0	0	0	0	0	0	0	0
BARHL2	0	0	0	0	0	0	0	1	0	0	0	0	0	0	0	0	0	0	0	0	0	0	0	0	0	0	0	0	0	0	0	0.363187	0	0	0	0	0	0	0	0	0	0	0	0	0	0	0	0.103311	0
BARX1	0	0	0	0	0	0	0	0	0	0	0	0	0	0	0	0	0	0	0	0	0	0	0	0	0	0	0	0	0	0	0	0	0	0	0	0	0	0	0	0	0	0	0	0	0	0	1	0	0
BARX2	0	0	0	0	0	0	0	0	0	0	0	0	0	0	0	0.226407	0	0	0	0.101445	0.166898	0	0	1	0.243666	0.0782295	0	0.0543973	0	0	0	0	0	0	0	0	0	0.035252	0.0463749	0.0456778	0.904021	0	0.160837	0.13153	0	0	0.0576554	0.0390712	0
BSX	0	0	0	0	0	0	0	0	0	0	0	0	0	0	0	0	0	0	0	0	0	0	0	0	0	0	0	0	0	0	0	0	0	0	0	0	0	0	0	0	0	0	0	0	0	0	0	0	0
CDX1	0	0	0.0781502	0	0	0	0	0	0	0	0	0	0	0	0	0	0	0	0	1	0.441225	0	0	0	0	0	0	0	0	0	0	0	0	0	0	0	0	0	0	0	0	0	0	0.665899	0.0413413	0	0	0	0
CDX2	0	0	0.121817	0	0	0	0	0	0	0	0	0	0	0	0	0	0	0	0	1	0.622727	0	0	0	0	0	0	0	0	0	0	0	0	0	0	0	0	0	0	0	0	0	0	0.74492	0	0	0	0	0
CDX4	0	0	0	0	0	0	0	0	0	0	0	0	0	0	0	0	0	0	0	0	0	0	0	0	0	0	0	0	0	0	0	0	0	0	0	0	0	0	0	0	0	0	0	0	0	0	0	0	0
CERS2	0.206692	0.778187	0.202637	0.154788	0.319103	0.179503	0.0998556	0.121907	0.18562	0.228978	0.0977714	0.198976	0.139761	0.342168	0.277687	0.298093	0.202366	0.198997	0.310993	0.224426	0.322999	0.304218	0.136612	0.164405	0.4514	0.431518	0.145952	0.609507	1	0.518387	0.219811	0.0364362	0.203313	0.346294	0.194591	0.277035	0.318075	0.103728	0.388755	0.289509	0.13749	0.0298751	0.0971703	0.362815	0.365351	0.194529	0.239059	0.204613	0.135322
CERS3	0	0	0	0	0	0	0	0	0	0	0	0	0	0	0	0	0	0	0	0	0	0	0	0.962925	0	0	0	0	0	0	0	0	0	0	0	0	0	0	0	0	0	0	1	0	0	0	0	0.314259	0
CERS4	0.102003	0.167216	0.166703	0.620419	0.285523	0.0436258	0.212959	0.346814	0.641325	0.269555	0.322236	0.232491	0.334261	0.296333	0.654844	0.385201	0.205115	0.198803	0.0707532	0.0667571	0.0864048	0.306084	0.405114	0.716998	0.386143	0.248506	0.186592	0.364065	0.33028	0.372924	0.400243	0.488336	0.475398	0.121859	0.461111	0.200562	0.391107	0.370376	0.0517753	0.659839	0.54988	0	0.531322	0.103335	0.235456	0.239576	0.0932459	0.225182	0.217142
CERS5	0.0749957	0.112824	0.12181	0.0886161	0.157663	0.0951734	0.0628534	0.158604	0.0740514	0.0329976	0.203317	0.111744	0.0517228	0.0883531	0.0724483	0.131064	0.11231	0.0845681	0.121034	0.0772047	0.0487592	0.182136	0.122184	0.0876	0.196254	0.145436	0.044709	0.0794119	0.0253269	0.109442	0.142831	0.0286779	0.0807411	0.0863657	0.112353	0.0907596	0.162549	0.026035	0.152546	0.116109	0.0535064	0	0.125785	0.0562717	0.206119	0.110106	0.0637297	0.0967387	0.252578
CERS6	0.237922	0.319947	0.243568	0.178095	0.378634	0.200118	0.39502	0.234148	0.182337	0	0.245626	0.414917	0.102229	0.179551	0.0753941	0.220764	0.25547	0.243574	0.415544	0.683649	0.478486	0.341465	0.197811	0.43972	0.248421	0.308516	0.554049	0.216356	0.131273	0.141061	0.232985	0.514451	0.372504	0.323096	0.157535	0	0.39185	0.0717871	0.194228	0.244025	0	0	0.364824	0.657769	0.375334	0.132149	0.469555	0.386679	0.132423
CPHX1	0	0	0	0	0	0	0	0	0	0	0	0	0	0	0	0	0	0	0	0	0	0	0	0	0	0	0	0	0	0	0	0	0	0	0	0	0	0	0	0	0	0	0	0	0	0	0	0	0
CPHX2	0	0	0	0	0	0	0	0	0	0	0	0	0	0	0	0	0	0	0	0	0	0	0	0	0	0	0	0	0	0	0	0	0	0	0	0	0	0	0	0	0	0	0	0	0	0	0	0	0
CRX	0	0	0	0	0	0	0	0	0	0	0	0	0	0	0	0	0	0	0	0	0	0	0	0	0	0	0	0	0	0	0	1	0.246841	0	0	0	0	0	0	0	0	0	0	0	0	0	0	0	0
CUX1	0.310224	0.223885	0.285351	0.136157	0.632738	0.273257	0.217927	0.618892	0.301273	0.0843337	0.355297	0.139336	0.145612	0.150142	0.314502	0.237236	0.107712	0.132846	0.341264	0.364872	0.356295	0.851287	0.0518978	0.518289	0.682025	0.608255	0.85166	0.575162	0.169746	0.459998	0.270162	0.341016	0.330647	0.608431	0.161382	0.20983	0.701762	0.2255	0.375653	0.43177	0.267095	0.148296	0.304717	0.414675	0.646402	0.225425	0.38045	0.191775	0.155145
CUX2	0	0	0	0	0	0	0.12085	0	0.569261	0	1	0.222757	0.212048	0	0.374435	0	0	0	0	0	0	0	0	0	0	0	0	0	0.334727	0	0	0.126988	0	0	0	0	0	0	0	0.452883	0	0	0	0	0	0	0	0	0
DBX1	0	0	0	0	0	0	0	0	0	0	0	0	0	0	0	0	0	0	0	0	0	0	0	0	0	0	0	0	0	0	0	0	0	0	0	0	0	0	0	0	0	0	0	0	0	0	0	0	0
DBX2	0	0	0	0	0	0	0	0	0	0	0	0	0	0	0	0	0	0	0	0	0	0	0	0	0	0	0	0	0	0	0	0	0	0	0	0	0	0	0	0	0	0	0	0	0	0	0	0	0
DLX1	0	0	0	0	0	0	0	0	0.249608	0	1	0.164724	0.0756719	0	0.229011	0	0	0	0	0	0	0	0	0	0	0	0	0	0	0	0	0	0	0	0	0	0	0	0	0	0	0	0	0	0	0	0	0	0
DLX2	0	0	0	0	0	0	0	0	0	0	1	0	0	0	0	0	0	0	0	0	0	0	0	0	0	0	0	0	0	0	0	0	0	0	0	0	0	0	0	0	0	0	0	0	0	0	0	0	0
DLX3	0	0	0	0	0	0	0	0	0	0	0	0	0	0	0	0	0	0	0	0	0	0	0	0	0	0	0	0	0	0	0	0	0	0	0	0	0	0	0.510727	0	0	0	1	0	0	0	0	0	0
DLX4	0	0	0	0	0	0	0	0	0	0	0	0	0	0	0	0	0	0	0	0	0	0	0.271933	0	0	0	0	0	0	0	0	0	0	0	0	0	0	0	0.298532	0	0	0	0	0	0	0	0	0	0
DLX5	0	0	0	0	0	0	0	0	0	0	0.576443	0	0	0	0.278408	0	0	0	0	0	0	1	0.396522	0	0	0	0	0	0	0	0	0	0	0	0	0	0	0	0.883491	0	0	0	0.808407	0	0	0	0	0	0.249565
DLX6	0	0	0	0	0	0	0	0	0	0	0.287714	0.322498	0	0	0	0	0	0	0	0	0	0.264126	0	0	0	0	0	0	0	0	0	0	0	0	0	0	0	0	0.233556	0	0	0	0	0	0	0	0	0.234837	0
DMBX1	0	0	0	0	0	0	0	0	0	0	0	0	0	0	0	0	0	0	0	0	0	0	0	0	0	0	0	0	0	0	0	0	0	0	0	0	0	0	0	0	0	0	0	0	0	0	0	0	0
DPRX	0	0	0	0	0	0	0	0	0	0	0	0	0	0	0	0	0	0	0	0	0	0	0	0	0	0	0	0	0	0	0	0	0	0	0	0	0	0	0	0	0	0	0	0	0	0	0	0	0
DRGX	0	1	0	0	0	0	0	0	0	0	0	0	0	0	0	0	0	0	0	0	0	0	0	0	0	0	0	0	0	0	0	0	0	0	0	0	0	0	0	0	0	0	0	0	0	0	0	0	0
DUX4	0	0	0	0	0	0	0	0	0	0	0	0	0	0	0	0	0	0	0	0	0	0	0	0	0	0	0	0	0	0	0	0	0	0	0	0	0	0	0	0	0	0	0	0	0	0	0	0	0
DUXA	0	0	0	0	0	0	0	0	0	0	0	0	0	0	0	0	0	0	0	0	0	0	0	0	0	0	0	0	0	0	0	0	0	0	0	0	0	0	0	0	0	0	0	0	0	0	0	0	0
DUXB	0	0	0	0	0	0	0	0	0	0	0	0	0	0	0	0	0	0	0	0	0	0	0	0	0	0	0	0	0	0	0	0	0	0	0	0	0	0	0	0	0	0	0	0	0	0	0	0	0
EMX1	0	0	0	0	0	0	0.00950213	0	0.0697662	0	0.0399564	0.0115721	0.0231487	0	0.0394983	0	0	0	0	0	0	0	0	0	0	0	0	0.0737001	0	0	0	0	0	0	0	0	0	0	0	0	0	0	0	0	0	0	0	0	0
EMX2	0	0	0	0	0.101234	0	0.135265	0	0.100222	0	0.111112	0.10345	0.0596047	0	0.075642	0	0	0	0	0	0	1	0	0	0.642128	0	0	0.407553	0	0	0	0	0.0553873	0	0	0	0.104957	0	0	0	0	0	0.0520412	0	0.448381	0	0	0	0
EN1	0	0	0	0	0	0	0	0	0	0	0	0	0	1	0	0.306464	0	0	0	0	0	0	0	0	0	0	0	0	0	0	0	0	0	0	0	0	0	0	0	0	0	0.420007	0	0	0	0	0	0	0
EN2	0	0	0	0	0	0	0	1	0	0	0	0	0	0	0	0	0	0	0	0	0	0	0	0	0	0	0	0	0	0	0	0	0	0	0	0	0	0	0	0	0	0	0	0	0	0	0	0	0
ESX1	0	0	0	0	0	0	0	0	0	0	0	0	0	0	0	0	0	0	0	0	0	0	0	0	0	0	0	0	0	0	0	0	0	0	0	0	0	0	0	0	0	0	0	0	0	0	0	1	0
EVX1	0	0.932344	0	0	0	0	0	0	0	0	0	0	0	0	0	0	0	0	0	0	0	0	0	0	0	0	0	0	0	0	0	0	0	0	0	0	0	0	0	1	0	0	0	0	0	0	0	0	0
EVX2	0	0	0	0	0	0	0	0	0	0	0	0	0	0	0	0	0	0	0	0	0	0	0	0	0	0	0	0	0	0	0	0	0	0	0	0	0	0	0	0	0	0	0	0	0	0	0	0	0
GBX1	0	0	0	0	0	0	0	0	0	0	0	0	0	0	0	0	0	0	0	0	0	0	0	0	0	0	0	0	0	0	0	0	0	0	0	0	0	0	0	0	0	0.712334	0	0	0	0	0	0.622116	0
GBX2	0	0	0	0	0	0	0	0	0	0	0	0	0	0	0	0	0	0	0	0	0	0	0	0	0	0	0	0	0	0	0	0	0	0	0	0	0	0	0	0	0	0	0	0	0	0	0	0	0
GSC	0.168636	0	0	0	0	0	0	0	0	0	0	0	0	0	0	0	0	0	0	0	0	0	0	0	0	0	0	0	0	0	0	0	0	0	0	0	0	0	0	0	0	0	0	0	0	0	0	0	0
GSC2	0	0	0	0	0	0	0	0	0	0	0	0	0	0	0	0	0	0	0	0	0	0	0	0	0	0	0	0	0	0	0	0	0	0	0	0	0	0	0	0	0	0	0	0	0	0	0	0	0
GSX1	0	0	0	0	0	0	0	0	0	0	0	0	0	0	0	0	0	0	0	0	0	0	0	0	0	0	0	0	0	0	0	0	0	0	0	0	0	0	0	0	0	0	0	0	0	0	0	0	0
GSX2	0	0	0	0	0	0	0	0	0	0	0	0	0	0	0	0	0	0	0	0	0	0	0	0	0	0	0	0	0	0	0	0	1	0	0	0	0	0	0	0	0	0	0	0	0	0	0	0	0
HDX	0	0.763725	0	0	0	0	1	0	0	0	0	0	0	0	0	0	0	0	0	0	0	0.792593	0	0	0	0	0	0	0	0	0	0	0	0	0	0	0	0	0	0	0	0	0	0	0	0	0	0	0
HESX1	0	0	0	0	0	0	0	0	0	0	0	0	0	0	0	0	0	0	0	0	0	0	1	0	0	0	0	0	0	0	0	0	0	0	0	0	0	0	0	0	0	0	0	0	0	0	0	0.110472	0
HHEX	0.0223425	0.046131	0.0549161	0.252007	0.0416323	0.126698	0	0	0	0	0	0	0	0.0103057	0	0.0246345	0	0	0.120374	0.01784	0.0154568	0.0135851	0.0130479	0.0116254	0.0107435	0.0987541	0.00966529	0.0123207	0.143209	0.0493724	0.104617	0	0.012106	0.0707754	0.0319021	0.072901	0	0.0242407	0.0406335	0.0140229	0	0	0.00960094	0.0115333	0.0172542	0.0868541	0.0128568	0.00847415	0.019727
HLX	0.481533	0	0.178198	0	0.168845	1	0	0	0	0	0	0	0	0	0	0.110517	0	0	0.109329	0.105647	0.0992607	0	0	0	0.102535	0.198891	0.0800073	0	0.133912	0.367499	0.146195	0	0	0.688307	0.137793	0.932538	0	0	0.475364	0.0897471	0	0	0.0677491	0.0966533	0.104295	0.1931	0	0	0.0929134
HMBOX1	0.0663676	0.119474	0.0789771	0.230471	0.0727464	0.10652	0.2713	0.0897986	0.0796076	0.0548008	0.117711	0.0993005	0.0587867	0.171257	0.0661923	0.0647183	0.116798	0.130761	0.162541	0.0664852	0.0432107	0.0817075	0.0831933	0.0512309	0.0738471	0.0774378	0.0427589	0.0675027	0	0.0958632	0.0874337	0.146756	0.135318	0.138673	0.157015	0.0421791	0.09539	0	0.0904888	0.0468715	0	0	0.0978174	0.0633493	0.0890634	0.10418	0.0563325	0.129761	0
HMX1	0	0	0	0	0	0	0	0	0	0	0	0	0	0	0	0	0	0	0	0	0	0	0	0	0	0	0	0	0	0	0	1	0	0	0	0	0	0	0	0	0	0	0	0	0	0	0	0	0
HMX2	0	0	0	0	0	0	0	0	0	0	0	0	0	0	0	0	0	0	0	0	0	0	0	0	0	0	0	0	0	0	0	0	0	0	0	0	0	0	0	0	0	0	0	0	0	0	0	0	0
HMX3	0	0	0	0	0	0	0	0	0	0	0	0	0	0	0	0	0	0	0	0	0	0	0	0	0	0	0	0	0	0	0	0	0	0	0	0	0	0	0	0	0	0	0	0	0	0	0	0	0
HNF1A	0	0	0	0	0	0	0	0	0	0	0	0	0	0	0	0	0	0	0	0.114565	0.325081	0	0	0	0	0	0	0.439399	0.193482	0	0	0	0	0	0	0	0	0	0	0	0	0	0	0.32259	0	0	0.120627	0	0
HNF1B	0	0	0	0	0.100986	0	0	0	0	0	0	0	0	0	0	0	0	0	0	0.233617	0.239976	0	0	0	0.299745	0.629295	0	1	0.0990224	0.227913	0	0	0	0	0	0	0	0.208914	0	0	0	0	0	0.246839	0	0	0.169221	0.0777627	0
HOMEZ	0.174991	0.138775	0.174155	0	0.439866	0	0	0	0.0887227	0	0	0	0	0	0.110077	0.212129	0	0	0.0908438	0.18215	0.208917	0.236368	0	0.371782	0.355679	0.279931	0.213733	0.258694	0.087891	0.237323	0.199055	0.100891	0.135713	0	0	0	0.332226	0	0.193217	0.220102	0.15418	0	0.247499	0.159445	0.282192	0.187091	0.241358	1	0.131688
HOPX	0.00760248	0.0413632	0.048075	0.0161805	0.0742521	0.0137973	0.0848816	0.0379824	0.22759	0.0133292	0.0585406	0.13918	0.106909	0.0339913	0.124693	0.0124657	0.0168956	0.0687912	0.0447277	0.00630333	0.0257216	0.0153676	0	0.78243	0.0224579	0.0755767	0.0154042	0.00984746	0	0.342244	0.0306428	0.0101156	0.0194741	0	0.418582	0	0.00590831	0	0.136124	0.0312258	0.0317048	0.0162936	1	0.0170986	0.206288	0.0190948	0.0100697	0.0910746	0.0892666
HOXA1	0	0	0	0	1	0	0	0	0	0	0	0	0	0	0	0	0	0	0	0	0	0	0	0	0	0	0	0	0	0	0	0	0	0	0	0	0	0	0	0	0	0	0	0	0	0	0	0	0
HOXA10	0.131556	0.0590669	0.0575925	0	0.124382	0.0251691	0	0	0	0	0	0	0	0	0	0.0466034	0	0	0.122115	0.114978	0	1	0	0	0	0	0	0.106539	0	0	0	0	0	0	0.0369616	0	0	0	0.111216	0.294876	0	0.240119	0.0257212	0.0255413	0.431539	0	0	0	0
HOXA11	0	0	0	0	0.0667985	0	0	0	0	0	0	0	0	0	0	0	0	0	0	0.06675	0	1	0	0	0	0	0	0.0416029	0	0	0	0	0	0	0	0	0	0	0.111172	0.149089	0	0	0	0	0.557333	0	0	0	0
HOXA13	0	0	0	0	0.328997	0	0	0	0	0	0	0	0	0	0	0	0	0	0	0.506857	0	0	0	0	0	0	0	0	0	0	0	0	0	0	0	0	0	0	0.737364	1	0	0	0	0	0	0	0	0	0
HOXA2	0	0	0	0	0	0	0	0	0	0	0	0	0	0	0	0	0	0	0	0	0	0	0	0	1	0	0	0	0	0	0	0	0	0	0	0	0	0	0	0	0	0	0	0	0	0	0	0	0
HOXA3	0.545003	0	0	0	0	0	0	0	0	0	0	0	0	0	0	0.939724	0	0	0.472779	0.500929	0	0.454048	0	0	1	0	0	0.676755	0	0.468739	0	0	0	0	0	0	0	0	0	0.385543	0	0	0	0	0	0	0	0	0.395126
HOXA4	0.316664	0.308239	0	0	0.191501	0	0	0	0	0	0	0	0	0	0	0.414142	0	0	0	0	0	0	0	0.561386	1	0.182314	0	0.274336	0	0.423222	0	0	0	0	0	0	0.300843	0	0	0	0	0	0	0	0	0.242445	0	0	0
HOXA5	0.12597	1	0.0348103	0	0.0856981	0	0	0	0	0	0	0	0	0	0	0.195403	0	0	0.135307	0.0620593	0	0.142579	0	0	0.375877	0	0	0.156156	0	0.255657	0	0	0	0	0	0	0	0	0	0.0599115	0	0	0.068665	0.043605	0.0642449	0	0	0	0
HOXA6	0.449564	0	0	0	0	0	0	0	0	0	0	0	0	0	0	0	0	0	0	0	0	1	0	0	0.655012	0	0	0.510368	0	0	0	0	0	0	0	0	0	0	0	0	0	0	0	0	0	0	0	0	0
HOXA7	0.036666	0.053421	0.0178316	0	0.0258509	0	0	0	0	0	0	0	0	0	0	0.0479216	0	0	0.025034	0.0289762	0	0.0144744	0	0	0.02672	0	0	0.0557812	0	0	0	0	0	0	0	0	0	0	0	0.0211647	0	0.0212286	0.0330694	0	0.0151279	0	0	0	0
HOXA9	0.152304	0.128699	0.188018	0	0.174401	0.124301	0	0	0	0	0	0	0	0	0	0.406763	0	0	1	0.286312	0	0.480107	0	0	0	0	0	0.745713	0	0	0	0	0	0	0	0	0	0	0	0.481028	0	0.198082	0.517602	0.113806	0.162997	0	0	0	0
HOXB1	0	0	0	0	0	0	0	0	0	0	0	0	0	0	0	0	0	0	0	0	0	0	0	0	0	0	0	0	0	0	0	0	0	0	0	0	0	0	0	0	0	0	0	0	0	0	0	0	0
HOXB13	0	0	0	0	0	0	0	0	0	0	0	0	0	0	0	0	0	0	0	0.370377	0	0	0	0	0	0	0	0	0	0	0	0	0	0	0	0	0	0	0	1	0	0	0	0	0	0	0	0	0
HOXB2	0.48863	0.436583	0.337219	0.107662	0.638592	0.117041	0	0	0	0	0	0	0	0	0	0.579936	0.733347	0.419091	0.274069	0.165476	0.157277	0.378085	0	0.346436	1	0.367758	0.109862	0.805957	0	0.295445	0.367572	0	0	0.104801	0.64459	0	0	0	0.165081	0.301173	0	0.176547	0.251574	0.194091	0.300622	0.31623	0.218844	0	0.332358
HOXB3	0.565008	0.189535	0.228886	0	0.430737	0	0	0	0	0	0	0	0	0	0	0.259598	0.188242	0.170655	0.265341	0.2247	0.160456	0.37705	0	0.199315	1	0.273568	0	0.512312	0	0.25171	0.142137	0	0	0	0.33469	0	0	0	0.127506	0.198049	0	0.109653	0.177173	0.25195	0.30385	0.304938	0.147311	0.256039	0.104464
HOXB4	0.419685	0.186456	0.231275	0	0.25948	0	0	0	0	0	0	0	0	0	0	0.183066	0	0	0.220289	0	0	0.312506	0	0.230188	1	0.26235	0	0.209957	0	0.314281	0	0	0	0	0.324367	0	0	0	0	0	0	0	0	0.206727	0.274029	0.291204	0	0	0
HOXB5	0	0	0.296493	0	0.333717	0	0	0	0	0	0	0	0	0	0	0	0	0	0	0.536957	0	0.341862	0	0	1	0	0	0.616935	0	0.430107	0	0	0	0	0	0	0	0	0	0	0	0	0	0.366389	0	0	0	0	0
HOXB6	0.218939	0.172521	0.187717	0	0.322281	0	0	0	0	0	0	0	0	0	0	0	0	0	0	0.363082	0	0.280464	0	0	0.760713	0	0	1	0	0.14846	0	0	0	0	0	0	0	0	0.149642	0	0	0	0	0.165786	0.119829	0	0	0	0
HOXB7	0.822327	0.471619	0.301374	0	0.780628	0	0	0	0	0	0	0	0	0	0	0.246018	0	0	0	0.880575	0	0.574247	0	0	0.696477	0	0	1	0	0	0.163321	0	0	0	0	0	0	0	0.337491	0	0	0	0.151057	0.562628	0.432024	0	0	0	0
HOXB8	0	0	0	0	0.655604	0	0	0	0	0	0	0	0	0	0	0	0	0	0	0	0	0.351657	0	0	0	0	0	1	0	0	0	0	0	0	0	0	0	0	0	0	0	0	0	0	0	0	0	0	0
HOXB9	0	0	0.230977	0	0.276907	0	0	0	0	0	0	0	0	0	0	0	0	0	0	1	0	0	0	0	0	0	0	0.468772	0	0	0	0	0	0	0	0	0	0	0	0	0	0	0	0.194163	0	0	0	0	0
HOXC10	0	0	0	0	0	0	0	0	0	0	0	0	0	0	0	0.0877801	0	0	0	0	0	0	0	0	0	0	0	0.58223	0	0	0	0	0	0	0	0	0	0	0	0	0	1	0.17953	0	0	0	0	0	0
HOXC11	0	0	0	0	0	0	0	0	0	0	0	0	0	0	0	0	0	0	0	0	0	0	0	0	0	0	0	0	0	0	0	0	0	0	0	0	0	0	0	0	0	0	0	0	0	0	0	0	0
HOXC12	0	0	0	0	0	0	0	0	0	0	0	0	0	0	0	0	0	0	0	0	0	0	0	0	0	0	0	0	0	0	0	0	0	0	0	0	0	0	0	0	0	0	0	0	0	0	0	0	0
HOXC13	0	0	0	0	0	0	0	0	0	0	0	0	0	0	0	0	0	0	0	0	0	0	0	0	0	0	0	0	0	0	0	0	0	0	0	0	0	0	0	0	0	0	0.494658	0	0	0	0	0	0
HOXC4	0.193283	0.205778	0	0.183112	0	0	0	0	0	0	0	0	0	0	0	0.247033	0	0	0	0	0	0	0	0.145508	1	0	0	0.518861	0	0	0.140032	0	0	0	0.140579	0	0.29007	0	0.194533	0	0	0.137375	0	0	0.182848	0	0.218802	0	0
HOXC5	0	0	0	0	0	0	0	0	0	0	0	0	0	0	0	0	0	0	0	0	0	0	0	0	1	0	0	0	0	0	0	0	0	0	0	0	0	0	0	0	0	0	0	0	0	0	0	0	0
HOXC6	0.37103	0.718919	0	0	0	0	0	0	0	0	0	0	0	0	0	0.388836	0	0	0	0	0	0.18064	0	0	0.930299	0	0	0.310727	0	0	0.215718	0	0	0	0	0	1	0	0.393444	0	0	0.239803	0.297564	0.224775	0.431639	0	0	0.167643	0
HOXC8	0.583984	0.59228	0	0	0	0	0	0	0	0	0	0	0	0	0	0	0	0	0	0	0	0	0	0	0.57732	0	0	0	0	0	0.26672	0	0	0	0	0	0.280363	0	0	0	0	0.549287	0	0.360866	1	0	0	0	0
HOXC9	0.474081	0	0	0	0	0	0	0	0	0	0	0	0	0	0	0.593727	0	0	0	0	0	0	0	0	0	0	0	0.509463	0	0	0	0	0	0	0	0	0	0	0	0	0	1	0	0	0	0	0	0	0
HOXD1	0	0	0	0	0.120852	0	0	0	0	0.108998	0	0	0	0.160434	0.105247	0	0	0	0	0.109381	0	0	0	0	0.24032	0	0	0.13919	0	0.121497	0	0	0	0	0	0	0	0	0	0	0	0	0	0	0	0	0	0	0
HOXD10	0	0	0	0	0.073592	0	0	0	0	0	0	0	0	0	0	0.0674999	0	0	0	0.128499	0	1	0	0	0	0	0	0.352976	0	0	0	0	0	0	0	0	0	0	0	0.202526	0	0	0	0	0.513807	0	0	0	0
HOXD11	0	0	0	0	0	0	0	0	0	0	0	0	0	0	0	0	0	0	0	0.399961	0	1	0	0	0	0	0	0.29222	0	0	0	0	0	0	0	0	0	0	0	0.302681	0	0	0	0	0.306832	0	0	0	0
HOXD12	0	0	0	0	0	0	0	0	0	0	0	0	0	0	0	0	0	0	0	0	0	0	0	0	0	0	0	0	0	0	0	0	0	0	0	0	0	0	0	0	0	0	0	0	0	0	0	0	0
HOXD13	0	0	0	0	0	0	0	0	0	0	0	0	0	0	0	0	0	0	0	1	0	0	0	0	0	0	0	0	0	0	0	0	0	0	0	0	0	0	0	0.993297	0	0	0	0	0	0	0	0	0
HOXD3	0.509843	0	0	0	0	0	0	0	0	0	0	0	0	0	0	0	0	0	0	0	0	0.71552	0	0	1	0	0	0.908281	0	0	0	0	0	0	0	0	0.593383	0	0	0	0	0	0	0	0	0	0	0	0
HOXD4	0.451726	0.338303	0	0	0.100897	0	0	0	0	0	0	0	0	0	0	0.20591	0	0	0	0	0	1	0	0	0.671118	0	0	0.72946	0	0	0	0	0	0	0	0	0.588229	0	0	0.101318	0	0	0	0	0.515732	0.28221	0	0.254455	0
HOXD8	0.275165	0.299832	0.080971	0	0.119227	0	0	0	0	0	0	0	0	0	0	0.159216	0	0	0	0.102648	0	0.26384	0	0.0398917	0.337175	0.0596402	0	1	0	0	0.0731105	0	0	0	0	0	0.493033	0	0	0.0578126	0	0.0400614	0.0502087	0.0391703	0.199596	0.163103	0	0.353594	0
HOXD9	0.224606	0.122388	0	0	0.122571	0	0	0	0	0	0	0	0	0	0	0.396108	0	0	0	0.113941	0	1	0	0	0.213088	0	0	0.569372	0	0	0	0	0	0	0	0	0.25162	0	0	0.240713	0	0	0.159852	0	0.529291	0	0	0.206388	0
IRX1	0	0	0	0	0	0	0	0.0774471	0	0	0	0	0	0	0	1	0	0	0	0	0	0	0	0	0	0	0	0.198051	0	0.0784609	0	0.105597	0.0826115	0	0	0	0	0	0	0	0.160788	0	0	0	0	0	0	0	0
IRX2	0.0629248	0	0	0	0	0	0	0.0732905	0	0	0	0	0	0.0600817	0	1	0	0	0	0	0	0	0.0822698	0	0	0	0	0.183533	0	0.445461	0	0.152452	0.0723355	0	0	0	0	0	0.116723	0.074901	0.33079	0	0.2983	0	0	0	0.187211	0	0
IRX3	0	0	0	0	0	0	0	0	0	0	0	0	0	0.0537784	0	1	0	0	0	0	0	0	0	0.0701476	0.0502874	0	0.0532571	0.108222	0	0.318536	0	0	0.0772941	0	0	0	0	0	0	0.101523	0.143881	0.0883113	0.21914	0	0	0	0.0681212	0	0
IRX4	0	0	0	0	0	0	0	0	0	0	0	0	0	0	0	1	0	0	0	0	0	0	0	0	0	0	0	0	0	0	0	0	0	0	0	0	0	0	0	0.781194	0	0	0.702595	0	0	0	0	0	0
IRX5	0	0	0	0	0	0	0	0	0	0	0	0	0	0	0	0.929682	0	0	0	0	0	0	0	0.0673802	0	0	0.0689785	0.0839014	0	0.261376	0	0.068806	0.108865	0	0	0	0	0	0	0.0723698	0.177014	0	0.199086	0	0	0	0.0810546	0	0
IRX6	1	0	0	0	0	0	0	0	0	0	0	0	0	0	0	0	0	0	0	0	0	0	0	0	0	0	0.455971	0	0	0.200038	0	0.194223	0.19997	0	0	0	0	0	0	0	0	0	0.19923	0	0	0	0	0	0
ISL1	0	0	0	0	0	0	0	0	0	0	0	0	0	0	0	0	0	0	0	0	0	0	0	0	0	0	0	0	0	0	0	0.334787	0	0	0	0	0	0	0.167297	0.30862	0	0	0	0	0	0	0.249752	0	0.16951
ISL2	0	0	0	0	0	0	0	0	0	0	0	0	0	0	0	0	0	0	0	0	0	0	0	0	0	0	0	0	0	0	0	0	0	0	0	0.637911	0	0	0	0	0	0	0	0	0	0	0	0	0
ISX	0	0	0	0	0	0	0	0	0	0	0	0	0	0	0	0	0	0	0	0.673011	1	0	0	0	0	0	0	0	0	0	0	0	0	0	0	0	0	0	0	0	0	0	0	0.732588	0	0	0	0	0
LBX1	0	0	0	0	0	0	0	0	0	0	0	0	0	0	0	0	0	0	0	0	0	0	0	0	0	0	0	0	0	0	0	0	0	0	0	0	0	0	0	0	0	1	0	0	0	0	0	0	0
LBX2	0	0	0	0	0	0	0	0	0	0	0	0	0	0	0	0	0	0	0	0	0.838729	0	0	0	0	0	0	0	1	0	0	0	0	0	0	0	0	0	0	0	0	0	0	0.732524	0	0	0.690309	0	0
LEUTX	0	0	0	0	0	0	0	0	0	0	0	0	0	0	0	0	0	0	0	0	0	0	0	0	0	0	0	0	0	0	0	0	0	0	0	0	0	0	0	0	0	0	0	0	0	0	0	0	0
LHX1	0	0	0	0	0	0	0	1	0	0	0	0	0	0	0	0	0	0	0	0	0	0	0	0	0	0	0	0.403441	0	0	0	0	0	0	0	0	0	0	0	0	0	0	0	0	0	0	0	0	0
LHX2	0	0	0	0	0	0	0.121768	0	0.483842	0	1	0.161136	0.226121	0	0.299073	0	0	0	0	0	0	0	0	0	0	0	0	0	0	0	0	0.205819	0.152472	0	0	0	0	0	0	0	0	0	0	0	0	0	0	0	0
LHX3	0	0	0	0	0	0	0	0	0	0	0	0	0	0	0	0	0	0	0	0	0	0	0	0	0	0	0	0	0	0	0	0	0	0	0	0	0	0	0	0	0	0	0	0	0	0	0	0	0
LHX4	0	0	0	0	0	0	0	0	0	0	0	0	0	0	0	0	0	0	0	0	0	0	0	0	0	0	0	0	0	0	0	0.894483	0	0	0	0	0	0	0	0	0	0	0	0	0	0	0	0.709903	0
LHX5	0	0	0	0	0	0	0	1	0	0	0	0	0	0	0	0	0	0	0	0	0	0	0	0	0	0	0	0	0	0	0	0	0	0	0	0	0	0	0	0	0	0	0	0	0	0	0	0	0
LHX6	0.176316	0	0	0	0.093795	0	0	0	0.439148	0	1	0.150638	0.158655	0	0.254331	0	0	0	0	0	0	0	0	0	0	0.117064	0	0	0	0.0867523	0	0	0	0	0	0	0	0	0	0	0	0	0	0	0.111781	0	0	0.113501	0
LHX8	0	0	0	0	0	0	0	0	0	0	0	0	0	0	0	0	0	0	0	0	0	0	0.0758767	0	0	0	0	0	0	0	0	0	0	0	0	0	0	0	0	0	0	0	0	0	0	0	0	0	0
LHX9	0	0	0	0	0	0	0	0	0	0	0	0	0	0	0	0	0	0	0	0	0	0	0	0	0	0	0	0	0	0	0	0	0	0	0	0	1	0	0	0	0	0	0	0	0	0	0	0.330967	0
LMX1A	0	0	0	0	0	0	0	0	0	0	0	0	0	0	0	0	0	0	0	0	0	0	0	0	0	0	0	0	0	0	0	0	0	0	0	0	0	0	0	0	0	0	0	0	0	0	0	0	0
LMX1B	0	0	0	0	0	0	0	0	0	0	0	0	0	0.248779	0	0.821872	0	0	0	0	0	0	0	0	0	0	0	0	0	0	0	0	0	0	0	0	0	0	0	0	1	0	0	0	0	0	0	0	0
MEIS1	0.0511771	0.401301	0.15672	0	0.27987	0	0	0.2465	0	0.0322896	0.0338074	0.067287	0	0.107611	0.0338511	0.0629367	0	0	0.171058	0.077652	0.0595062	0.592099	0	0.317813	1	0.289924	0.122209	0.0605344	0	0.208093	0.0333358	0.243288	0.0344819	0	0	0	0.238533	0.10174	0.162481	0.226987	0.284873	0	0.0674221	0.0756606	0.791032	0.154197	0.103957	0.034544	0.0940057
MEIS2	0.0762115	0.373191	0.0906778	0	0.399255	0	0.239246	0.110729	0.128029	0	0.518699	0.222519	0.0749754	0.0503764	0.0832244	0.131396	0	0	0	0.0681718	0.277612	0.670114	0	0.288893	0.647343	0.393237	0.223258	0.157458	0.0618747	0.167819	0.0563419	0.280095	0.0649015	0	0	0	0.373048	0.0675093	0.142244	0.516669	0.514829	0	0.0524954	0.0746902	1	0.120859	0.195234	0.0369797	0.262394
MEIS3	0.045066	0.0257027	0.0690239	0	0.0793415	0	1	0.206506	0.838284	0.0323588	0.503715	0.183247	0.506241	0.0225836	0.815653	0.11514	0	0	0	0.0388423	0.0380926	0.740858	0.0783318	0.0720223	0.245264	0.0897322	0.0344693	0.0155697	0	0.0362839	0.0201105	0.219858	0.113845	0	0	0	0.124574	0	0.113521	0.115432	0.034753	0	0.0208624	0.0525519	0.645904	0.0335287	0.026719	0.0868472	0.0317567
MEOX1	1	0	0.181083	0	0.324447	0	0	0	0	0	0	0	0	0	0	0.152438	0	0	0	0.0914806	0	0.127319	0	0.144084	0.10299	0.253069	0.611588	0	0	0	0.240161	0	0	0	0	0	0	0	0	0	0	0.0956043	0.143744	0	0.415104	0.315629	0	0	0
MEOX2	0.818164	0	0.0705863	0	0.179749	0	0	0	0	0	0	0	0	0	0	0.176414	0	0	0	0	0	0.0614395	0	0	0.0745542	0.176176	0.180388	0	0	0.190411	0.212785	0	0.104391	0	0	0	0	0	1	0.085593	0	0.0872474	0.105137	0	0.106972	0	0	0.0713397	0
MIXL1	0	0	0	0	0	0	0	0	0	0	0	0	0	0	0	0	0	0	0	0	0	0	0	0	0	0	0	0	0	0	0	0	0	0	0	0	0	0	0	0	0	0	0	0	0	0	0	0	0
MKX	0.205378	0	0	0	0.387276	0	0	0	0.275904	0	0	0.194772	0	0	0	0	0	0	0	0	0	0	0	0	0.71382	0	0	0	0	0	0	0	0.527862	0	0	0	1	0	0	0.918196	0	0	0	0	0	0	0	0	0
MNX1	0	0	0	0	0	0	0	0	0	0	0	0	0	0	0	0	0	0	0	0.912976	0.740208	0	0	0	0	0	0	0	0	0	0	0	0	0	0	0	0	0	0	0	0	0	0	1	0	0	0	0	0
MSX1	0.268729	0	0	0	0	0	0	0	0.209251	0	0	0	0.102576	0	0.223361	0.134299	0	0	0	0	0	1	0.11329	0	0	0	0	0	0	0	0	0	0	0	0	0	0	0	0.170301	0	0	0	0	0	0.128017	0	0	0	0
MSX2	0	0	0	0	0.380987	0	0	0.0832129	0	0	0	0	0	0	0	0.129584	0	0	0	0	0	0.345431	0	0	0	0	0	0	0	0	0	0	0	0	0	0	0	0	1	0.0813992	0	0	0.0784951	0	0	0	0.0889015	0.154889	0
NANOG	0	0	0	0	0	0	0	0	0	0	0	0	0	0	0	0	0	0	0	0	0	0	1	0	0	0	0	0	0	0	0	0	0	0	0	0	0	0	0	0	0	0	0	0	0	0	0	0	0
NANOGNB	0	0	0	0	0	0	0	0	0	0	0	0	0	0	0	0	0	0	0	0	0	0	0	0	0	0	0	0	0	0	0	0	0	0	0	0	0	0	0	0	0	0	0	0	0	0	0	0	0
NKX1-1	0	0	0	0	0	0	0	0	0	0	0	0	0	0	0	0	0	0	0	0	0	0	0	0	0	0	0	0	0	0	0	0	0	0	0	0	0	0	0	0	0	0	0	0	0	0	0	0	0
NKX1-2	0	0	0	0	0	0	0	0	0	0	0	0	0	0	0	0	0	0	0	0	0	0	0	0	0	0	0	0	0	0	0	0	0	0	0	0	0	0	0	0	0	0	0	0	0	0	0	0	0
NKX2-1	0	0	0	0	0	0	0	0	0	0	0	0	0	0	0	0	0	0	0	0	0	0	0	0	0	0	0	0	0	1	0	0	0	0	0	0	0	0	0	0	0	0	0	0	0	0	0	0	0
NKX2-2	0	0	0	0	0	0	0	0.314269	0.740672	0.618544	0.278832	0.477166	0.537147	0.861576	1	0	0	0	0	0	0.203083	0	0	0	0	0	0	0	0	0	0	0	0	0	0	0	0	0	0	0	0	0	0	0	0	0	0.254894	0	0
NKX2-3	0	0	0.168196	0	0	0	0	0	0	0	0	0	0	0	0	0	0	0	0	0.353622	0.382572	0	0	0	0	0.0982454	0	0	0	0	0	0	0	0	0	0	0	0	0	0	0	0	0	0.402316	0.152085	1	0.0962927	0	0
NKX2-4	0	0	0	0	0	0	0	0	0	0	0	0	0	0	0	0	0	0	0	0	0	0	0	0	0	0	0	0	0	0	0	0	0	0	0	0	0	0	0	0	0	0	0	0	0	0	0	0	0
NKX2-5	0	0	0	0	0	0	0	0	0	0	0	0	0	0	0	0	0	0	0	0	0	0	0	0	0	0	1	0	0	0	0	0	0	0	0	0	0	0	0	0	0	0	0	0	0	0.437927	0	0	0
NKX2-6	0	0	0	0	0	0	0	0	0	0	0	0	0	0	0	0	0	0	0	0	0	0	0	0	0	0	0	0	0	0	0	0	0	0	0	0	0	0	0	0	0	0	0	0	0	0	0	0	0
NKX2-8	0	0	0	0	0	0	0	0	0	0	0	0	0	0	0	0	0	0	0	0	0	0	0	0	0	0	0	0	0	0	0	0	0	0	0	0	0	0	0	0	0	0	0	0	0	0	0	0	0
NKX3-1	0	0.0137727	0	0	0	0	0	0	0	0	0	0	0	0	0	0.0163533	0	0.00908074	0	0	0	0	0	0.00938249	0	0	0	0	0	0	0	0	0	0	0	0.026195	0.00796674	0	0	1	0.0316227	0	0	0	0	0	0	0.086839	0
NKX3-2	0	0	0	0	0	0	0	0	0	0	0	0	0	0	0	0	0	0	0	0	0	0	0	0	0	0	0	0	0	0	0	0	0	0	0	0	0	0	0	0	0	0	0	0	0	1	0	0	0
NKX6-1	0	0	0	0	0	0	0	0	0	0	0	0	0	0.408823	0	0	0	0	0	0	0	0	0	1	0	0	0	0	0	0	0	0	0	0	0	0	0	0	0	0	0	0	0	0	0	0	0	0	0
NKX6-2	0	0	0	0	0	0	0.112516	0.262761	1	0.850172	0	0.253597	0.604328	0.714884	0.780105	0	0	0	0	0	0	0	0	0	0	0	0	0	0	0	0	0	0	0	0	0	0	0	0	0	0	0	0	0	0	0	0.536802	0	0
NKX6-3	0	0	0	0	0	0	0	0.694253	0	0	0	0	0	0	0	0	0	0	0	0	0	0	0	0	0	0	0	0	0	0	0	0	0	0	0	0	0	0	0	0	0	0	0	0	0	0	1	0	0
NOBOX	0	0	0	0	0	0	0	0	0	0	0	0	0	0	0	0	0	0	0	0	0	0	0	0	0	0	0	0	0	0	0	0	0	0	0	0	0	0	0	0	0	0	0	0	0	0	0	0	0
NOTO	0	0	0	0	0	0	0	0	0	0	0	0	0	0	0	0	0	0	0	0	0	0	0	0	0	0	0	0	0	0	0	0	0	0	0	0	0	0	0	0	0	0	0	0	0	0	0	0	0
ONECUT1	0	0	0	0	0	0	0	0	0	0	0	0	0	0	0	0	0	0	0	0	0	0	0	0	0	0.95132	0	0	0.780929	0	0	1	0	0	0	0	0	0.297873	0	0	0	0	0	0	0	0	0	0	0
ONECUT2	0	0	0	0	0	0	0	0	0	0	0	0	0	0	0	0	0	0	0	0	0.720825	0	0	0	0	1	0	0	0.312679	0	0	0.256286	0	0	0	0	0	0	0	0	0	0	0	0	0	0	0	0	0
ONECUT3	0	0	0	0	0	0	0	0	0	0	0	0	0	0	0	0	0	0	0	0	0	0	0	0	0	0	0	0	0	0	0	0	0	0	0	0	0	0	0	0	0	0	0	0	0	0	1	0	0
OTP	0	0	0	0	0	0	0	0	0	0	0	0	0	0	0	0	0	0	0	0	0	0	0	0	0	0	0	0	0	0	0	0	0	0	0	0	0	0	0	0	0	0	0	0	0	0	0	0	0
OTX1	0	0	0	0	0	0	0	0	0	0	0.81081	0	0	0	0	0	0	0	0	0	0	0	0	0	0	0	0	0	0	0	0	0	0	0	0	0.623099	0	0	0	0	0	0	1	0	0	0	0	0	0
OTX2	0	0	0	0	0	0	0	0.0024374	0	0	0	0	0	0.00143152	0	0	0	0	0	0	0	0	0.00380174	0	0	0	0	0	0	0	0	0.0467256	0.0191487	0	0	0	0	0	0	0	0	0	0	0	0	0	0	0	0
PAX2	0	0	0	0	0	0	0	0	0	0	0	0	0	0	0	0	0	0	0	0	0	0	0	0	0.795873	0	0	1	0	0	0	0	0	0	0	0	0	0	0	0	0	0	0	0	0	0	0	0	0
PAX3	0	0	0	0	0	0	0	0.0785035	0	0	0	0	0	0	0	0	0	0	0	0	0	0	0	0	0	0	0	0	0	0	0	0	0.604893	0	0	0	0	0	0	0	0	0	0.0730861	0	0	0	0	1	0
PAX4	0	0	0	0	0	0	0	0	0	0	0	0	0	0	0	0	0	0	0	0	0	0	0	0	0	0	0	0	0	0	0	0	0	0	0	0	0	0	0	0	0	0	0	0	0	0	0	0	0
PAX5	0	0	0.0758656	1	0	0.0374643	0	0	0	0	0	0	0	0	0	0	0	0	0.0277584	0	0	0	0	0	0	0	0	0	0	0	0.226149	0	0	0	0	0	0	0	0	0	0	0	0	0	0	0.107009	0	0	0
PAX6	0	0	0	0	0	0	0.154798	1	0.147471	0.0464918	0.147114	0.102854	0.0703466	0.0513371	0.104906	0	0	0	0	0	0	0	0.111374	0	0	0	0	0	0	0	0	0.86952	0.0620142	0	0	0	0	0	0	0	0	0	0	0	0	0	0.173151	0	0
PAX7	0	0	0	0	0	0	0	0	0	0	0	0	0	0	0	0	0	0	0	0	0	0	0	0	0	0	0	0	0	0	0	0	0	0	0	0	0	0	0	0	0	0	0	0	0	0	0	0	0
PAX8	0	0.00700004	0	0	0.00626567	0	0	0	0	0	0	0	0	0	0	0	0	0	0	0	0	0.0194265	0	0	0.0980302	0.00470778	0	0.117297	0	0	0	0	0.00503192	0	0	0	0	0	0	0	0	0	0	0	0	0	0	0	0
PBX1	0.150413	0.239839	0.0802048	0	0.274666	0	0.165051	0.0966994	0.140661	0.0324252	0.464017	0.233569	0.0746596	0.187548	0.0695158	0.228463	0	0	0.0906841	0.117286	0.127076	1	0.4315	0.212174	0.66231	0.320566	0.140193	0.17442	0.0309845	0.149646	0.0314773	0.135064	0.122531	0	0	0	0.319078	0.0678524	0.120441	0.251367	0.158615	0.0578057	0.0568214	0.12149	0.892374	0.0673804	0.102156	0.0636858	0.0496396
PBX2	0.0760148	0.122254	0.163006	0.236971	0.171956	0.135129	0	0.0735564	0.0835274	0.0256905	0.0919231	0.0952736	0.0462431	0.0645258	0.0660961	0.130008	0.276415	0.226343	0.127325	0.0615534	0.0893749	0.197525	0.0108576	0.126774	0.214484	0.168887	0.0877003	0.073531	0.0531519	0.166141	0.204201	0.0341364	0.0302468	0.265068	0.191907	1	0.204534	0.0262248	0.25835	0.126367	0.0741685	0.0410015	0.131905	0.0913791	0.167957	0.23748	0.0967637	0.108847	0.139047
PBX3	0.162508	0.817956	0.247086	0.183783	0.526964	0.0960956	0.0878957	0.0792256	0.038908	0	0.0817375	0.11209	0.0379818	0.229991	0.0421613	0.10625	0.122356	0.0914244	0.163692	0.143398	0.0936347	0.183034	0.475357	0.249185	0.254799	0.580137	0.546023	0.0577084	0.120874	0.20366	0.137091	0.237513	0.0885633	0.192842	0.112199	0.0440265	1	0.0920737	0.124436	0.480981	0.115936	0.0455434	0.275831	0.125988	0.488134	0.193624	0.149203	0.185541	0.16487
PBX4	0	0	0.200713	0	0	0	0	0	0	0	0.332271	0	0	0	0	0	1	0.750035	0	0	0	0	0.172137	0	0	0	0	0	0	0	0.334619	0	0	0	0	0	0	0	0	0	0	0	0	0	0	0	0.174912	0.371913	0.383684
PDX1	0	0	0	0	0	0	0	0	0	0	0	0	0	0	0	0	0	0	0	0	1	0	0	0	0	0	0	0	0	0	0	0	0	0	0	0	0	0	0	0	0	0	0	0.116755	0	0	0.174681	0	0
PHOX2A	0	1	0	0	0	0	0	0	0	0	0	0	0	0	0	0	0	0	0	0	0	0	0	0	0	0	0	0	0	0	0	0	0	0	0	0	0	0	0	0	0	0	0	0	0	0	0	0	0
PHOX2B	0	1	0	0	0	0	0	0	0	0	0	0	0	0	0	0	0	0	0	0	0	0	0	0	0	0	0	0	0	0	0	0	0	0	0	0	0	0	0	0	0	0	0	0	0	0	0	0	0
PITX1	0	0	0.0352543	0	0.0910506	0	0	0	0	0	0	0	0	0	0	0	0	0	0	0.0457205	0.0521749	0	0	1	0	0	0	0	0	0	0	0	0.0653449	0	0	0	0	0	0.0217537	0.0385194	0.241265	0	0	0.0324018	0	0	0.0879168	0	0
PITX2	0	0	0.168751	0	0.266113	0	0	0	0	0	0	0	0	0	0	0	0	0	0	0	0	0	0.0671197	0.0963713	0	0.035197	0.0947471	0	0	0	0	0	0.342088	0	0	0	0	0	1	0.044763	0	0.35062	0	0.126216	0	0	0	0	0
PITX3	0	0	0	0	0	0	0	0	0	0	0	0	0	0	0	0	0	0	0	0	0	0	0	0	0	0	0	0	0	0	0	0	0	0	0	0	0	0	0	0	0	1	0	0	0	0	0	0	0
PKNOX1	0.0764701	0.142732	0.196929	0.156575	0.287939	0.0956626	0.171349	0.24361	0.144799	0	0.212497	0.118585	0.0834588	0.0895687	0.125021	0.164401	0.165244	0.142156	0.134718	0.152688	0.103354	0.388473	1	0.189122	0.342569	0.269692	0.119853	0.12102	0.0646546	0.165272	0.23791	0.0875236	0	0.0937547	0.14057	0.210981	0.352681	0	0.275295	0.166616	0.113078	0.0723779	0.138493	0.122897	0.306764	0.163418	0.10677	0.728638	0.133519
PKNOX2	0.155217	0	0.0940224	0	0.109745	0	0.456031	0.334392	1	0	0.672529	0.345472	0.369396	0.106557	0.637328	0	0	0	0	0	0	0.159913	0	0	0.352366	0.115927	0.160205	0	0	0.257754	0	0	0.379517	0	0	0	0.582166	0	0.299131	0.236348	0	0.188133	0	0	0.114905	0	0	0.128022	0
POU1F1	0	0	0	0	0	0	0	0	0	0	0	0	0	0	0	0	0	0	0	0	0	0	0	0	0	0	0	0	0	0	0	0	0	0	0	0	0	0	0	0	0	0	0	0	0	0	0	0	0
POU2F1	0	0	0.034526	0.0431163	0	0.0474834	0.0563352	0.0774981	0	0	0	0.040354	0	0.0400854	0	0	0	0	0.0787988	0.0374159	0	0.0379445	0.724874	0	0.0412799	0	0	0	0	0	0.0471362	0.199627	0.0881343	0	0.0333012	0	0.0430134	0	0.0379275	0	0	0	0.0387572	0	0	0.0475064	0	0.075225	0
POU2F2	0	0.0307446	0.28564	1	0.0882635	0.0403017	0	0.0654956	0.0192644	0	0.0282755	0.0189128	0	0.0198431	0	0.0226099	0.19441	0.154708	0.0891538	0.0314582	0.0271131	0	0.0204791	0	0	0.0395947	0	0	0	0.0352372	0.581848	0	0.0177491	0.886051	0.118114	0.082022	0	0	0.047054	0.0284383	0.0223256	0	0	0.0316872	0.0289195	0.298334	0.0377795	0.0533002	0.0556947
POU2F3	0	0	0	0	0	0	0	0	0	0	0	0	0	0	0	0.0479395	0	0	0	0	0	0	0	0	0	0	0	0	0	0	0	0	0	0	0	0	0	0	0	0	0	0	1	0	0	0	0	0	0
POU3F1	0	0	0	0	0	0	0	0	0.177209	0	0.848113	0.134778	0	0	0	0	0	0	0	0	0	0	0	0	0	0	0	0	0	0	0	0	0	0	0	0	0	0	0	0	0	0	1	0	0	0	0	0	0
POU3F2	0	0	0	0	0	0	0	0	0.194584	0.0578018	1	0.205987	0.0716872	0.262172	0.0983899	0	0	0	0	0	0	0	0	0	0	0	0	0	0	0	0	0	0	0	0	0	0	0	0	0	0	0	0	0	0	0	0	0	0
POU3F3	0	0	0	0	0	0	0.140751	0.295956	1	0.302288	0.890049	0.162535	0.398653	0.221373	0.455253	0	0	0	0	0	0	0	0	0	0	0	0	0.874671	0	0	0	0	0	0	0	0	0	0	0	0	0	0	0	0	0	0	0	0	0
POU3F4	0	0	0	0	0	0	0	0	0	0	1	0	0	0	0	0	0	0	0	0	0	0	0	0	0	0	0	0	0	0	0	0	0	0	0	0	0	0	0	0	0	0	0	0	0	0	0	0	0
POU4F1	0	0	0	0	0	0	0	0	0	0	0	0	0	0	0	0	0	0	0	0	0	0	0	0	0	0	0	0	0	0	0	0.980254	0	0	0	0	0	0	0	0	0	0	0	0	0	0	0	0	0
POU4F2	0	0	0	0	0	0	0	0	0	0	0	0	0	0	0	0	0	0	0	0	0	0	0	0	0	0	0	0	0	0	0	1	0	0	0	0	0	0	0	0	0	0	0	0	0	0	0	0	0
POU4F3	0	0	0	0	0	0	0	0	0	0	0	0	0	0	0	0	0	0	0	0	0	0	0	0	0	0	0	0	0	0	0	0	0	0	0	0	0	0	0	0	0	0	0	0	0	0	0	0	0
POU5F1	0	0	0	0	0	0	0	0	0	0	0	0	0	0	0	0	0	0	0	0	0	0	1	0	0.00513666	0.00368696	0	0	0	0	0	0	0	0	0	0	0	0	0	0	0	0	0	0.00350112	0	0	0.00264398	0.00301127	0
POU5F2	0	0	0	0	0	0	0	0	0	0	0	0	0	0	0	0	0	0	0	0	0	0	0	0	0	0	0	0	0	0	0	0	0	0	0	0	0	0	0	0	0	0	0	0	0	0	0	1	0
POU6F1	0.180372	0.115022	0.131594	0.359995	0.128437	0	0.262373	0.778278	1	0.139155	0.580658	0.322796	0.440937	0.222735	0.615125	0.191535	0.58974	0.395231	0	0	0	0.275855	0	0.115305	0.276862	0.24479	0.103232	0.104761	0	0.222941	0.221612	0.388673	0.186148	0	0	0	0.550464	0	0.0950302	0.194996	0.117093	0.180698	0.208122	0	0.218207	0.208082	0	0	0
POU6F2	0	0	0	0	0	0	0	0	0	0	0	0	0	0	0	0	0	0	0	0	0	0	0	0	0	0	0	0	0	0	0	1	0	0	0	0	0	0	0	0	0	0	0	0	0	0	0	0	0
PROP1	0	0	0	0	0	0	0	0	0	0	0	0	0	0	0	0	0	0	0	0	0	0	0	0	0	0	0	0	0	0	0	0	0	0	0	0	0	0	0	0	0	0	0	0	0	0	0	0	0
PROX1	0	0.151263	0	0	0	0	0.0940489	0.0753384	0	0.0466362	0.0407611	0.0855624	0	0.0831006	0	0.0554073	0	0	0	0	0	0	0	0	0.0417116	0	0.131813	0.0605826	0.542954	0	0.0465874	1	0.125273	0	0	0	0.0926061	0.0557561	0	0	0	0	0	0	0	0.0984551	0	0.119495	0
PROX2	0	0	0	0	0	0	0	0	0	0	0	0	0	0	0	0	0	0	0	0	0	0	0	0	0	0	0	0	0	0	0	0	0	0	0	0	0	0	0	0	0	0	0	0	0	0	0	0	0
PRRX1	0.726316	0.14993	0.247763	0	0.458931	0	0.139331	0.0529748	0	0	0	0.055137	0	0.0758756	0	0.35371	0	0	0	0.0793841	0	1	0	0.287599	0.809912	0.639294	0.450559	0	0	0.166141	0.481744	0	0.590758	0	0	0	0.448501	0	0.100663	0.480774	0.178831	0.221852	0.189845	0	0.847287	0	0	0.294528	0.13684
PRRX2	0.102233	0	0	0	0.157287	0	0	0	0	0	0	0	0	0	0	0.296788	0	0	0	0	0	0.0973471	0.131268	0.0906501	0	0.103135	0	0	0	0	0	0	1	0	0	0	0	0	0	0.318191	0	0	0.483324	0	0	0	0	0.30967	0.138541
RAX	0	0	0	0	0	0	0	0	0	0	0	0	0	0	0	0	0	0	0	0	0	0	0	0	0	0	0	0	0	0	0	1	0	0	0	0	0	0	0	0	0	0	0	0	0	0	0	0	0
RAX2	0	0	0	0	0	0	0	0	0	0	0	0	0	0	0	0	0	0	0	0	0	0	0	0	0	0	0	0	0	0	0	1	0.110335	0	0	0	0	0	0	0	0	0	0	0	0	0	0	0	0
RHOXF1	0	0	0	0	0	0	0	0.391056	0	0	0	0	0	0	0	0	0	0	0	0	0	0	0	0	0	0	0	0	0	0	0	0	0	0	0	0	0	0	0	0	0	0	0	0	0	0	0	1	0
RHOXF2	0	0	0	0	0	0	0	0	0	0	0	0	0	0	0	0	0	0	0	0	0	0	0	0	0	0	0	0	0	0	0	0	0	0	0	0	0	0	0	0	0	0	0	0	0	0	0	0.261796	0
RHOXF2B	0	0	0	0	0	0	0	0	0	0	0	0	0	0	0	0	0	0	0	0	0	0	0	0	0	0	0	0	0	0	0	0	0	0	0	0	0	0	0	0	0	0	0	0	0	0	0	0.182637	0
SATB1	0.0887191	0.0818389	0.207679	0.260631	0.214473	0.156907	0.23193	0.0810607	0.234415	0.0244073	0.199852	0.226112	0.118778	0.108626	0.118258	0.0982829	1	0.814622	0.311777	0.0927748	0.108674	0.0976956	0.0451527	0.0986205	0.202225	0.179145	0.166363	0.0735895	0.0445769	0.137923	0.271699	0.234597	0.133556	0.163709	0.430156	0.0928369	0.112307	0.0537715	0.0353227	0.151157	0.185428	0.221048	0.130397	0.13343	0.0999158	0.190971	0.0584047	0.0645585	0.689036
SATB2	0.0297787	0.0399522	0.0428248	0	0	0	0.114854	0	0.139702	0	1	0.142542	0.0876043	0	0.0744242	0	0	0	0	0.321016	0	0	0	0	0	0	0	0.0376652	0	0	0	0.0309068	0.0349081	0	0	0	0	0	0	0	0	0	0	0.0585132	0.0435957	0	0	0.0397152	0
SEBOX	0	0	0	0	0	0	0	0	0	0	0	0	0	0	0	0	0	0	0	0	0	0	0	0	0	0	0	0	0	0	0	0	0	0	0	0	0	0	0	0	0	0	0	0	0	0	0	0	0
SHOX	0	0	0	0	0	0	0	0	0	0	0	0	0	0	0	0	0	0	0	0	0	0	0	0	0	0	0	0	0	0	0	0	0	0	0	0	0	0	0	0	0	0	0	0	0	0	0	0	0
SHOX2	1	0	0	0	0	0	0	0	0	0	0	0	0	0	0	0.474298	0	0	0	0	0	0	0	0	0	0	0	0	0	0	0.476865	0	0.532561	0	0	0	0	0	0	0	0	0	0	0	0	0	0	0.420882	0
SIX1	0.135744	0	0	0	0	0	0	0	0	0	0	0	0	0	0	0	0	0	0	0	0	0	0.0788141	0	0	0	0	0	0	0.0468872	0	0	0.301587	0	0	0	0	0	0	0.271619	0.666981	1	0	0	0	0	0	0.056565	0.191378
SIX2	0	0	0	0	0	0	0	0	0	0	0	0	0	0	0	0	0	0	0	0	0	0	0	0	0	0	0	0	0	0	0	0	0.647244	0	0	0	0	0	0	0.405037	1	0.49099	0	0	0	0	0	0	0.706079
SIX3	0	0	0	0	0	0	0	0	0	0	0.100885	0.258319	0	0	0	0	0	0	0	0	0	0	0	0	0	0	0	0	0	0	0	1	0.909992	0	0	0	0	0	0	0	0	0	0	0	0	0	0	0	0
SIX4	0	0	0	0	0	0	0	0	0	0	0	0	0	0	0	0	0	0	0	0	0	0	1	0	0.479902	0	0	0	0	0	0	0	0	0	0	0	0	0	0	0.407489	0.553603	0.549348	0	0	0	0	0	0	0
SIX5	0.57497	0.324441	0.220967	0	0.179339	0	0	0	0.108286	0.0847465	0	0	0.0678738	0	0.121199	0.729765	0	0	0	0.28605	0.239736	0.787305	0	0.116233	0.651642	0.244092	0.326847	0.399465	0.211404	0.318856	0.10697	0	0.532207	0	0	0	1	0.314156	0.31998	0.852687	0.645002	0.0929831	0.224065	0.212422	0.345101	0.291109	0.290217	0.202262	0.212696
SIX6	0	0	0	0	0	0	0	0	0	0	0	0	0	0	0	0	0	0	0	0	0	0	0	0	0	0	0	0	0	0	0	1	0.175792	0	0	0	0	0	0	0	0	0	0	0	0	0	0	0	0
TGIF1	0.0649794	0.0855162	0.131244	0.164961	0.271475	0.0803899	0.0282578	0	0	0.0116917	0.0232663	0	0	0.0159623	0.012461	0.207994	0.1352	0.135808	0.0919373	0.131097	0.088572	0.161838	1	0.127262	0.301501	0.25595	0.0357023	0.112523	0.091206	0.139422	0.0874635	0	0.0597554	0.11661	0.0565356	0.0211284	0.200829	0.0323061	0.182666	0.136199	0.0972107	0	0.0953297	0.0861704	0.129462	0.0963508	0.0848593	0.0998876	0.211459
TGIF2	0.132891	0.142276	0.3601	0.531439	0.360664	0.130892	0	0	0	0	0.125368	0	0	0	0	0.403883	0.344589	0.396714	0.905707	0.109393	0.145217	0.749595	0.804003	0.185376	1	0.320255	0.130794	0.21256	0.148236	0.306918	0.55388	0	0.141745	0.2394	0.231367	0.099594	0.451197	0.149832	0.327082	0.20486	0.184465	0	0.152995	0.131697	0.60094	0.428583	0.168892	0.420274	0.277705
TGIF2LX	0	0	0	0	0	0	0	0	0	0	0	0	0	0	0	0	0	0	0	0	0	0	0	0	0	0	0	0	0	0	0	0	0	0	0	0	0	0	0	0	0	0	0	0	0	0	0	0.65003	0
TGIF2LY	0	0	0	0	0	0	0	0	0	0	0	0	0	0	0	0	0	0	0	0	0	0	0	0	0	0	0	0	0	0	0	0	0	0	0	0	0	0	0	0	0	0	0	0	0	0	0	1	0
TLX1	0	0	0	0	0	0	0	0	0	0	0	0	0	0	0	0	0	0	0	0	0	0	0	0	0	0	0	0	0	0	0	0	0	0	0	0	0	0	0	0	0.31878	0	0	0	0	1	0	0	0
TLX2	0	0	0	0	0	0	0	0	0	0	0	0	0	0	0	0	0	0	0	0	0	0	0	0	0	0	0	0	0	0	0	0	0	0	0	0	0	0	0	0	0	0	0	0	0	0	0	0	0
TLX3	0	0	0	0	0	0	0	1	0	0	0	0	0	0	0	0	0	0	0	0	0	0	0	0	0	0	0	0	0	0	0	0	0	0	0	0	0	0	0	0	0	0	0	0	0	0	0	0	0
TPRX1	0	0	0	0	0	0	0	0	0	0	0	0	0	0	0	0	0	0	0	0	0	0	0	0	0	0	0	0	0	0	0	0	0	0	0	0	0	0	0	0	0	0	0	0	0	0	0	0	0
TPRX2	0	0	0	0	0	0	0	0	0	0	0	0	0	0	0	0	0	0	0	0	0	0	0	0	0	0	0	0	0	0	0	0	0	0	0	0	0	0	0	0	0	0	0	0	0	0	0	0	0
TPRXL	0	0	0	0	0	0	0	0	0	0	0	0	0	0	0	0	0	0	0	0	0	0	0	0.00475979	0	0	0	0	0	0	0	0	0	0	0	0	0	0	0	0	0	0	0	0	0	0	0	0	0
TSHZ1	0.303299	0.215754	0.19541	0.122589	0.275189	0	0.178581	0.374514	0.300688	0	0.195995	0.20931	0.124397	0.143369	0.181496	0.261622	0.398026	0.449555	0.123709	0.257812	0.306866	0.330586	0	0.273305	0.536477	0.34166	0.195043	0.345827	0.116716	0.23772	0.196868	0.223633	0.210385	0.129233	0.470281	0	1	0	0.775667	0.264326	0.188564	0.0743113	0.253371	0.309675	0.253446	0.264227	0.161986	0.225826	0.143398
TSHZ2	0.520997	0.561551	0.295424	0	0.614491	0	0.481797	0	0	0	0	0	0	0	0	0.609139	0.67786	0	0	0	0	0.424916	0	0.519789	0.606889	1	0	0	0.324883	0	0.261717	0	0	0	0	0	0.897512	0	0	0.234661	0.259907	0	0	0	0.590087	0.285235	0	0.405999	0
TSHZ3	0.112444	0.116213	0.174967	0	0.372072	0	0	0	0.215024	0	0.581387	0.105869	0.0792854	0	0.129777	0.176864	0	0	0	0.0966348	0	0.89286	0	0.215997	0.373319	0.39085	0.096854	0	0	0.143099	0	0.0794693	0.137914	0.202047	0	0.332191	1	0	0.209335	0.30953	0	0	0	0.109008	0.62584	0.205596	0	0.126912	0
UNCX	0	0	0	0	0	0	0	1	0	0	0	0	0	0	0	0	0	0	0	0	0	0	0	0	0	0	0	0	0	0	0	0	0	0	0	0	0	0	0	0	0	0	0	0	0	0	0	0	0
VAX1	0	0	0	0	0	0	0	0	0	0	0	0	0	0	0	0	0	0	0	0	0	0	0	0	0	0	0	0	0	0	0	0	0	0	0	0	0	0	0	0	0	0	0	0	0	0	0	0	0
VAX2	0	0	0	0	0	0	0	0.404072	0	0	0	0	0	0	0	0	0	0	0	0	0	0	0	0	0	0	0	0	0	0	0	1	0	0	0	0	0	0	0	0	0	0	0	0	0	0	0	0	0
VENTX	0	0	0.100342	0	0	0	0	0	0	0	0	0	0	0	0	0	0	0	0	0	0	0	0.0907503	0	0	0	0	0	0	0	0	0	0	1	0	0	0	0	0	0	0	0	0	0	0	0.0723488	0	0	0
VSX1	0	0	0	0	0	0	0	0.394838	0	0	0	0	0	0	0	0	0	0	0	0	0	0	0	0	0	0	0	0	0	0	0	1	0	0	0	0	0	0	0	0	0	0	0	0	0	0	0	0	0
VSX2	0	0	0	0	0	0	0	0	0	0	0	0	0	0	0	0	0	0	0	0	0	0	0	0	0	0	0	0	0	0	0	1	0	0	0	0	0	0	0	0	0	0	0	0	0	0	0	0	0
ZEB1	0.611092	0.204859	0.345427	0.264493	0.504609	0.143294	0.461354	0.224661	0.0761297	0	0.0554739	0.33545	0	0.206039	0	0.153104	0.377228	0.30626	0.130089	0.161244	0.123179	0.867109	0	0.297975	0.380839	0.592557	0.585836	0.165865	0.117873	0.324384	0.256885	0.359929	0.611737	0	0.130143	0.323628	0.239159	0	0.363124	0.334548	0	0.387449	0.0919958	0.141818	1	0.204835	0.116635	0.324988	0.177333
ZEB2	0.279653	0.330754	0.497277	0.319359	0.388576	0.435331	0.426617	0.118053	0.194329	0.243663	0.420506	0.464684	0.138599	0.602594	0.0830027	0.0899497	0.0315252	0.272172	0.332093	0.198456	0.102194	0.24583	0	0.229551	0.185898	0.400072	0.266557	0.130048	0.0724591	0.290018	0.28072	0.2661	0.352556	1	0.788945	0.20222	0.500216	0	0.397953	0.129122	0.0376952	0.0403907	0.0641646	0.170555	0.268389	0.421048	0.112545	0.172439	0.0307313
ZFHX2	0	0	0	0	0	0	0	0	0.334988	0	0.361767	0	0	0	0	0	0	0	0	0	0	0	0.50355	0	0	0	0	0	0	0	0	0	0	0	0	0	0	0	0	0	0	0	0	0	0	0	0	1	0
ZFHX3	0.224344	0.185124	0	0	0.22386	0	0	0	0	0	0	0	0	0.207052	0	0.11506	0	0	0	0.185921	0	0.212006	0	0	0.236118	0.254503	0	0.161539	0	0.209435	0	0.683116	0.747589	0.236001	0	0	0.146992	0	0.275177	0.312058	0	0	0	0	0.216822	0	0	0	0
ZFHX4	0	0.362539	0	0	0	0	0.326628	0	0	0	0	0.275707	0	0.364456	0	0	0	0	0	0	0	0	0	0	0	0	0	0	0	0	0	1	0.440018	0	0	0	0	0	0	0	0	0	0	0	0	0	0	0.396335	0
ZHX1	0.314852	0.152063	0.13843	0.0965419	0.258968	0.0786341	0.195693	0.146554	0.0322089	0	0	0.223989	0	0.117819	0	0.167594	0.107148	0.122781	0.139298	0.188854	0.182819	0.225314	0.0454664	0.431564	0.291118	0.209388	0.108164	0.210924	0.178908	0.161914	0.13307	0.277745	0.177305	0.0720043	0.151672	0	0.231498	0.0468751	0.114416	0.172462	0.105904	0.0456226	0.238047	0.192345	0.230807	0.149507	0.121489	0.138851	0.147847
ZHX2	0.143128	0.26831	0.367649	1	0.341285	0.125036	0.220318	0.162802	0.193425	0.161592	0.317186	0.211749	0.119838	0.275931	0.1726	0.309715	0.567931	0.523821	0.171816	0.135126	0.123387	0.371599	0	0.271767	0.491521	0.351121	0.267806	0.191426	0.189575	0.292695	0.712158	0.0854226	0.319154	0	0.323722	0.259734	0.745781	0.108994	0.17827	0.322033	0.189236	0.191853	0.138147	0.146026	0.277798	0.432472	0.183928	0.0942154	0.186402
ZHX3	0.0858856	0.111005	0.0436675	0.0511029	0.0702975	0	0.106309	0.160137	0.141526	0.0535873	0.119912	0.0801431	0.0835755	0.0953105	0.0959523	0.0489067	0	0	0.0258657	0.0539924	0.0546866	0.0625212	0	0.119153	0.0824221	0.0780547	0.0627282	0.175643	0.0387246	0.0605543	0.0354502	0.0791174	0.143715	0	0	0	0.142192	0	0.0323457	0.0557166	0	0.0718513	0.0624449	0.0557431	0.103691	0.0305347	0.0333954	0.236091	0
[truncated: 10 more columns]

## Sheet: Raw FPKM values - MOUSE
Gene Name	Oocyte	Zygote	2-cell	4-cell	8-cell	Morula	Blastocyst	E7.5	E8.5	E9.5	E10.5	E11.5
Adnp	0.289812	0.714116	13.0268	49.7779	32.0046	18.269	17.3874	54.2064	21.106	53.2472	52.1712	16.9661
Adnp2	8.47765	12.1413	3.13753	4.99137	1.70811	4.08683	6.77517	8.80521	11.5992	14.4071	7.6119	5.29173
Alx1	0.318002	0.978182	0.761618	0.152838	0	0	0	2.15627	2.97954	4.66329	4.74905	3.71511
Alx3	0	0	0	0	0	0	0	0.394218	0.985993	5.77217	3.25843	3.0672
Alx4	0	0	0	0	0	0	0	1.09505	1.34969	8.041	6.19219	7.08707
Arx	0.365015	0.446428	1.07847	0.794562	0.152548	0	0	0.0965931	0.219188	1.08056	0.775343	1.37879
Barhl1	0.813487	0.284178	0.0834815	0	0	0	0	0.0953177	0.0617011	0.286205	0.274229	0.964008
Barhl2	0	0.0157385	0.316307	0	0	0	0	0.206575	0.251748	0.757301	0.81748	2.21163
Barx1	0.16705	0.259413	0	0	0.576091	0.9758	0.0936166	0.346535	0.610782	6.03358	7.68026	9.91768
Barx2	1.34282	2.34759	0.027167	0.330939	4.29986	6.18756	0.604113	0.0768979	0.198935	0.546399	0.314007	1.87433
Bsx	0	0.00773735	0	0	0	0	0	0.0324092	0.0189372	0.0566755	0.057764	0.138147
Cdx1	0.11746	0.0860814	0.44626	0	0	0.00946725	8.68449	16.9263	9.31694	3.54159	0.537221	0.080273
Cdx2	0.0249814	2.36778	0.417935	0	5.2021	24.6051	113.376	19.6084	24.2243	9.20951	2.10535	0.217983
Cdx4	0	0	0	0	0.247014	0	0	31.6706	15.9182	9.85401	2.88981	0
Cphx1	46.2693	55.5112	36.075	22.9464	17.8537	6.22139	0.851538	0.0200518	0.0073461	0.012649	0.0114631	0.0535645
Cphx2	47.7753	58.0105	37.1697	23.5158	18.0317	6.30364	0.859909	0.0199281	0.00783404	0.0125705	0.0113923	0.053217
Cphx3	37.7386	45.3359	29.4031	18.6743	14.453	5.0584	0.689249	0.0160971	0.00587531	0.0101429	0.00920214	0.0480331
Crx	0	0	1.04313	2.00403	0.112099	0.114685	0.0446068	0.00781771	0.0101059	0.0703053	0.0136617	0.0706802
Crxos	0.221659	33.7571	246.118	572.805	1756.86	1325.18	1448.85	0.0579645	0.00763682	0.0164674	0	0.141162
Cux1	1.36118	2.1804	2.36215	0.147121	1.04751	4.04097	4.42206	14.7308	19.2556	18.2436	18.7836	16.6088
Cux2	1.97656	1.1756	1.13149	1.98427	2.44289	1.71412	0.402191	0.429075	0.317571	1.10117	1.00359	1.65731
Dbx1	0.44649	0	1.32636	0.336116	0	0	0	0.139625	0.585519	7.51246	4.82473	3.02849
Dbx2	0	0.00535588	0	0	0	0	0	0.109653	0.299022	0.560657	0.425948	0.303004
Dlx1	0	0	0.0703674	0	0	0.0226881	0.0070396	0.055977	0.12467	2.06093	2.90952	2.00741
Dlx2	0.0588119	0.0048768	0.641877	0.00769885	0.0849803	0.0193193	0	0.430308	0.63009	5.54905	3.75588	1.35164
Dlx3	0	0.00460555	0.143341	0.0508937	0.25861	0.419657	0	2.98331	0.991349	3.75863	2.21314	0.795095
Dlx4	0	0.0480245	0.253431	0	0	0	0	0.0833645	0.154706	0.248016	0.148453	0.513706
Dlx5	0	0.105192	0	0	0.0451928	0	0.0253411	5.36953	1.15913	6.75585	5.74513	0.885131
Dlx6	0	0	0.00832382	0	0	0	0	1.7386	0.853413	2.92128	2.43209	1.49048
Dmbx1	0.0127385	0.0434391	1.09536	1.09019	1.54285	1.51717	0.0686888	1.23008	0.465022	3.0133	1.43346	0.347559
E530001F21Rik	0.0130449	0.0602961	1.51952	3.55896	3.75334	3.02301	3.8096	0.00943221	0.0178926	0.0198994	0.017974	0.293544
Emx1	1.38144	0.459716	0.126483	0	0	0	0.0747468	0.14391	0.312365	1.11276	0.617029	1.08576
Emx2	5.75177	6.76883	0.707548	0.00729494	0.00894751	0	0	2.00284	0.983247	3.79731	5.45331	2.57414
En1	0.0390383	0.00470712	0.00610463	0	0	0	0	6.61941	2.83748	3.2243	2.49387	2.21632
En2	0.0218695	0.00994478	0	0.115119	0.539312	0.0131369	0.0321687	0.235411	1.49724	4.35988	3.28974	3.33103
Esx1	0	0	0.264137	0.0585405	0.161351	0.256741	0	0.553419	0.0869142	0.331306	0.0138522	0.0233422
Evx1	19.608	6.55051	0.141603	0.00653025	0	0.260258	0.0172549	4.03542	3.62985	2.53945	0.645654	0.899134
Evx2	0	0	0	0	0	0	0	0.00725568	0.00448522	0.074634	0.0783219	0.823106
Gbx1	0	0	0.184508	0	0.103316	0.305309	0	0.307307	0.328647	1.06328	0.692078	0.391445
Gbx2	4.8499	26.7943	14.8028	0.727768	0.624649	1.7649	0.441825	10.3661	6.2036	6.20592	5.81256	2.35143
Gm4412	0	0	0.0546489	1.20431	0.209901	0.898246	0.793177	0.0373892	0	0	0	0
Gm4745	338.584	451.47	66.2434	7.29895	0.974292	0.0276827	0	0.016445	0	0	0	0
Gm4830	1.61475	0.371482	0.207174	0.075745	0	0	0	0	0	0	0	0.0659803
Gm4981	34.5893	37.5198	1.06505	0.0652763	0.0266714	0	0	0.0108352	0	0	0	0.0912325
Gm5496	0	0	1.12581	3.38766	5.18483	1.77643	0.00720623	0	0	0.00365144	0	0.0685797
Gm5889	1.44107	0.855961	46.821	31.5756	0.0930112	0.00872318	0.0285976	0	0	0	0	0.0487198
Gm7148	0.112865	0.4994	0.270779	0.211995	0.544478	0.268813	0.339568	4.54913	2.23031	8.80945	3.50536	1.07643
Gm8040	1.24183	0.547134	11.1354	4.39769	0.00219596	0	0	0	0	0	0	0.187731
Gm8053	1.47862	1.17763	61.4837	34.0369	0.113477	0.019191	0.035747	0	0	0	0	0.0586289
Gm8057	0.529378	1.2554	11.1603	2.55895	0.00712501	0	0.0119792	0.0173102	0	0	0	0
Gm8064	0.246336	0.103959	11.6365	2.43487	0.0175677	0	0.00859173	0	0	0	0	0.0297723
Gm8072	0.612868	0.361528	10.1645	3.82298	0.0111387	0.00523015	0.00428654	0	0	0	0	0.0717868
Gm8282	0	0.222242	3.70513	7.94908	7.38545	4.32544	6.6327	0.0224954	0	0.0243078	0	0
Gm9376	0.04269	0.0675984	63.7796	42.9776	4.67239	95.7428	278.057	0	0	0	0	0
Gsc	0.422712	0.539603	0.408783	0.435157	3.79577	6.5692	2.55117	0.628956	0.385788	0.271586	0.239708	4.08904
Gsc2	0	0	0	0	0	0	0	0.334452	0.0433064	0.0473782	0.0637333	0.146938
Gsx1	0	0	0.0503805	0	0	0	0	0.0111114	0	0.167367	0.232913	0.772812
Gsx2	0	0.00759389	0	0	0	0	0	0	0	0.296892	0.284234	0.492233
Hdx	0.260658	0.0217743	0.021985	0	0	0.417136	0.171674	1.64696	3.02956	1.84663	1.24212	1.42315
Hesx1	0	0	5.1482	1.46186	2.0021	2.25704	1.09472	11.8858	5.789	0.927523	0.895671	0.248753
Hhex	26.5711	46.1044	34.0321	6.58097	9.43591	6.24827	6.37918	5.94106	2.95328	3.43055	1.88688	0.492449
Hlx	0.00623257	0	0.108882	0	0.011022	0.007517	0	3.25387	3.5347	4.73954	2.69034	2.09097
Hmbox1	2.68527	1.55865	5.9384	15.9256	11.6079	10.8059	3.90123	15.5278	7.07548	15.7394	10.9249	10.491
Hmx1	0.0463636	0.0340632	0	0.255483	0	0	0	0.0133682	0.0487088	0.443444	0.486418	8.47273
Hmx2	0.0369242	0.176977	0	0	0	0	0	0.0357062	0.089874	0.225741	0.109069	0.629749
Hmx3	0	0	0	0	0	0.00478794	0	0.0696182	0.128599	0.351636	0.224749	0.273544
Hnf1a	0.0145228	0.00882345	0.663704	0.369125	0.153771	0.00582615	1.2615	0.380058	0.367443	0.177514	0.13247	0.188404
Hnf1b	0.331629	1.10466	1.63115	0.443784	0.0105109	0.659503	1.00921	7.38724	0.772064	1.49618	0.905352	0.133483
Homez	0.152315	0.0143082	1.23971	0.279074	3.74404e-139	0.0115156	0.18047	6.40663	9.32745	10.3792	6.62146	2.16866
Hopx	0.106994	0	0	0.293067	0.406526	0.114142	0.0939181	2.31084	6.38464	9.49608	1.79075	1.84351
Hoxa1	0.598549	0.6727	1.68537	0.115431	2.12357	1.58992	1.0207	17.9532	18.4306	10.0176	2.91873	0.949509
Hoxa10	0.10734	0	1.11149	0.116134	0.317668	0.0373532	0.274975	1.0708	1.684	4.47387	3.78998	5.60696
Hoxa11	0	0	0	0	0	0	0	0.690027	0.538406	2.46383	1.64461	2.32195
Hoxa13	0.315766	0.170473	0.0649393	0	0	0	0	0.23578	0.331297	0.474593	0.344465	0.672403
Hoxa2	0	0	0	0	0	0	0	4.17257	8.93046	8.78912	7.43316	9.80511
Hoxa3	0	0	0.269108	0.00789328	0	0.191495	0.0107945	4.17744	1.68887	8.53409	5.34567	1.78776
Hoxa4	0	0	0	0	0	0	0	1.72486	1.50572	6.30669	6.09709	1.60709
Hoxa5	0.0289592	0.0728792	0.00858786	0	0	0.192392	0.107386	3.59519	5.13942	8.05362	9.89921	8.41587
Hoxa6	0.0241239	0	0	0	0	0	0	0.739211	0.457103	2.58273	2.62723	1.65341
Hoxa7	37.0505	38.5235	33.6096	2.847	0.0448967	0.490075	0.0361099	11.5028	9.56006	7.57101	9.17846	2.52059
Hoxa9	0.0468314	0.0348844	0.00502707	0.00611777	0	0	0	3.95573	8.743	6.50448	9.51302	4.27945
Hoxb1	0.0711795	0.0413959	0	0	0.0114456	0.156143	0.00638617	17.1194	4.56792	12.5934	3.75683	0.674755
Hoxb13	0	0.280779	0.448081	3.11957	2.24971	5.14463	2.70399	0	0.0494473	0	0	0.279111
Hoxb2	0.28204	0.145558	0.363552	0	0	0.795237	0	15.8879	23.2644	23.7223	18.1457	11.3404
Hoxb3	0.00421121	0	0	0	0	0	0.033095	9.18578	7.19362	15.1666	12.22	8.71662
Hoxb4	0	0	0.00607405	0	0.190452	0	0.0606582	4.76111	4.08832	6.93263	7.95335	3.77533
Hoxb5	0	0	0	0	0	0	0.169867	2.81295	1.33045	6.77573	4.84986	2.56407
Hoxb6	0	0	0	0	0	0	0	10.9737	4.74821	7.98491	8.7985	7.12064
Hoxb7	0	0.0313391	0	0	0.383832	0	1.28999	5.98243	5.15942	7.52977	7.15377	2.49108
Hoxb8	0	0	0	0	0	0.0102756	0	16.5855	3.1759	17.6117	11.714	0.949661
Hoxb9	0	0.111614	0.00287226	0.941635	5.69851	0.313777	1.1292	22.7043	19.7211	36.9542	21.107	4.31126
Hoxc10	0	0	0	0	0	0	0	0.825829	0.693085	15.0895	9.64621	2.52783
Hoxc11	0	0	0	0	0	0	0	0.0980506	0.0156412	0.821091	1.19114	0.948501
Hoxc12	0	0	0	0.0222647	0	0.00465775	0.0494333	0	0.00907127	0.0641439	0.432024	0.903286
Hoxc13	0.0925149	0.322708	0.0225324	0.221728	0	0	0.0339469	0.0469316	0.0121503	0.0574474	0.123999	0.529063
Hoxc4	0	0	0	0	0.301383	0	0.00672816	11.4294	7.14795	9.06763	14.1805	3.26147
Hoxc5	0	0	0	0	0.500225	0	0	0.773069	2.22265	5.02852	4.48525	4.26694
Hoxc6	0	0	0	0	0	0	0.121074	3.23429	6.15542	10.5182	7.4032	3.65776
Hoxc8	0	0	0	0	0	0	0	18.3725	11.9183	7.83622	10.2409	2.95706
Hoxc9	0	0.0366064	0	0	0	0.0772961	0.0316583	2.76176	4.83281	3.43906	6.78685	2.54201
Hoxd1	0.409074	0.0534857	0.0823265	0	0	0	0.0288981	6.87687	9.5532	3.97688	2.03382	1.02776
Hoxd10	0	0	0.192048	0	0.0912409	0	0	0.328295	0.529876	3.48786	6.23831	2.21784
Hoxd11	0.0076826	0.0139791	0	0.0220665	0.0473792	0.170806	0.0452241	0.082566	0.0861269	1.66789	2.71085	1.94682
Hoxd12	0.0104143	0.118713	0.135471	0	0	0	0	0.0149659	0	0.204094	0.819921	1.34418
Hoxd13	0.697337	2.48591	1.5142	0.0459894	0.28202	0	0.157212	0.313665	0.529872	2.06805	2.41275	2.83987
Hoxd3	0	0	0.0106306	0	0.00793619	0.00541271	0.176846	3.5091	3.8185	9.34395	8.65117	3.56696
Hoxd4	0	0.00939177	0	0	0.1182	0	0.0658817	4.56603	5.15802	12.0143	9.39909	5.396
Hoxd8	0.763582	0.316165	0	0.380274	2.67979	0	0.580519	1.50108	5.51756	6.0116	5.11445	1.9265
Hoxd9	0.178998	0.268717	0.393817	0.129116	0.169621	0.740362	1.17979	1.87587	2.97746	5.96957	3.01393	1.84459
Irx1	0.110888	0.041733	0	0	0	0	0	14.6945	8.60048	11.0858	8.25663	8.38919
Irx2	0.0536972	0.181241	0.33983	0	0.663888	0.69858	1.41167	6.73766	9.10468	7.24417	6.30426	5.56352
Irx3	0	0	0.147194	0	0	0.0476829	0.211679	14.1024	16.9943	22.5807	17.4595	16.2027
Irx4	0	0	0	0	0	0	0.120315	1.42423	1.7564	2.32061	2.09582	1.63276
Irx5	0.215122	0.246607	1.23993	0	0	0	0	9.85066	8.39106	8.65745	7.42095	8.12687
Irx6	0	0	0	0	0	0	0	0.224599	0.0221688	0.112584	0.270936	0.414202
Isl1	3.94454	2.93999	2.46319	0.0523015	0.0512917	0.174901	0.206167	5.76157	5.51736	7.31642	7.64536	9.04895
Isl2	19.7991	14.204	10.4112	0.276126	10.2445	4.08624	1.35401	0.340138	0.419298	1.3721	1.12475	3.7853
Isx	0.053374	0.0358413	0.516206	0	0	0	0.855456	0.123959	0.109715	0.0999819	0.0751583	0.15152
Lass2	32.3053	13.3113	15.5516	61.0821	122.407	118.598	152.7	21.0512	35.6081	37.2285	22.1855	9.42504
Lass3	0.039856	0.054405	0.143496	0	0	0	1.27915	0.112927	0.219714	0.199902	0.129172	0.525431
Lass4	0	0	0.022754	0.246673	0.00617621	0.176945	0.295726	4.09773	2.5672	2.92921	2.70136	1.52953
Lass5	134.202	169.669	62.837	100.246	44.2078	31.6152	29.4551	14.297	20.2272	22.0796	11.5526	9.64168
Lass6	29.7383	27.2441	5.22046	2.05628	0.96572	2.33832	4.05908	2.92617	6.66323	5.57502	3.56899	6.00936
Lbx1	5.8174	6.88112	5.84766	0.275451	0.462812	0.0651349	0.851014	0.0791439	0.0500457	0.504358	0.652671	1.06728
Lbx2	1.72092	2.37726	3.40403	3.14913	0.247131	0.529533	0.39819	0.0852868	0.182556	0.261124	0.108349	0.63367
Lhx1	0	0	1.78024	0	0	0	0	2.4722	0.524698	0.943197	0.313198	2.5614
Lhx2	5.18574	2.43557	6.00098	0.960951	1.02835	1.80301	0.209274	5.13386	3.94145	13.0682	10.3251	6.28356
Lhx3	0	0	0.362705	0	0	0	0	0.0191996	0.0418729	0.332668	0.367888	0.762667
Lhx4	0	0	0	0	0	0	0.0113349	0.0633331	0.0431844	0.206486	0.503833	0.868561
Lhx5	1.31818	0.646476	0.152953	0	0	0	0	2.44799	1.58075	2.21461	1.45655	2.62761
Lhx6	0	0	0.00240161	0	0	0	0.223711	0.177043	0.295297	0.858332	0.566383	0.975706
Lhx8	18.5665	45.1763	21.5614	1.87413	1.39184	0.0368606	0.0528248	0.137593	0.0891201	0.519055	1.1424	1.8071
Lhx9	0.0234992	0.0571823	0	0	0.114535	0	0.253655	0.211221	0.115426	1.6581	3.26176	4.25698
Lmx1a	0.127895	0.0987318	0.13493	2.95842	0	0	0	0.707934	1.73834	2.68059	1.93995	2.49535
Lmx1b	0	0	0.138832	0	0.0422153	0.0383912	0.138271	3.67873	1.1573	5.32719	4.27805	2.8179
LOC100504180	0.0310264	0.160786	0.905274	0	0	0	0	0.0350881	0	0	0	0.978827
Meis1	0.199496	0.0204814	0.203634	0.00555011	0.28609	0	0.976871	15.8937	23.7319	24.1684	27.9653	21.345
Meis2	209.277	172.078	94.5877	10.3748	0.574629	0.479714	0.0386897	47.062	50.1452	50.2641	51.7282	20.5923
Meis3	0	0.0848583	0.335499	0	1.65543	0.792985	3.13693	8.73979	12.1995	17.7528	15.5989	9.48753
Meox1	0.00604999	0.0221006	0	0	0	0.00729479	0	15.4599	21.8989	37.6935	19.9773	5.27844
Meox2	0	0	1.16476	0	0	0	0	0.520447	1.44326	4.65921	3.71912	5.23212
Mixl1	0.0406155	0.0741527	1.40444	4.76625	1.44584	1.58052	0.497498	1.00079	0.874092	0.399744	0.0794829	0.136749
Mkx	0.0121565	0	0	0	0	0	0.0477291	0.587596	0.913483	1.13627	1.1031	2.20954
Mnx1	0	0	0	0	0	0	0	1.71264	1.08755	0.693547	0.504134	0.92513
Msx1	0.0561144	0.0128305	0.852601	0.699045	0.7452	0	10.1565	13.5023	17.201	27.8207	9.0172	17.6666
Msx2	0.0495312	0.141392	0	0	0.0109485	0.104536	6.88612	7.52564	7.83002	12.2395	6.06835	5.83242
Msx3	0	0.021258	0.189498	0	0	0	0.0975417	0.686246	2.35231	7.82516	4.69687	4.16105
Nanog	0.00946297	4.65316	0.0277295	13.1837	8.32257	32.0839	82.8088	0.282162	0.137221	0.114755	0.0421683	0.0611613
Nkx1-1	0	0	0.0257419	0	0	0	0	0.0467347	0.00489946	0.0656262	0.0593718	0.665966
Nkx1-2	0	0	0	0	0	0	0	24.1257	13.8457	3.69003	1.38346	0.29893
Nkx2-1	0	0	0	0	0	0	0	0.245323	0.0868026	2.33224	2.29534	1.07931
Nkx2-2	0	0	0	0	0.130883	0	0	0.349456	0.138919	1.55729	1.27073	0.766033
Nkx2-3	0	0.0754615	0.00376279	0.412391	0.13484	0.0229902	1.12842	1.90063	1.3882	1.76837	0.931578	0.873308
Nkx2-4	0.0139881	0	0	0.0125349	0.522262	0.324736	0.017171	0.112231	0.0663449	0.243973	0.29474	0.783293
Nkx2-5	0	0	0.228874	0	0	0	0	3.2087	4.0589	5.34346	1.30844	1.19075
Nkx2-6	0	0	0	0	0	0	0	1.23584	2.73849	3.62997	1.42224	0.227859
Nkx2-9	0	0	0	1.76821	0.12224	1.38942	0	1.88432	3.24813	6.53671	1.4474	0.468017
Nkx3-1	0	0	0.134427	0	0	0	0	2.34816	4.87239	4.75878	1.43303	0.40405
Nkx3-2	0	0	0	0	0	0	0	0.0424151	0.0621102	1.01678	0.336776	2.53768
Nkx6-1	0.0981406	0.0622108	0.152306	0	0	0	0	3.63025	1.82201	6.35371	4.45308	1.52742
Nkx6-2	1.11761	0.807372	3.74495	0	9.76448	9.18594	6.15431	0.287108	2.18384	4.22539	2.00729	4.26127
Nkx6-3	0	0	0	0	0	0	0	0	0.00266878	0.00300186	0	0.455928
Nobox	25.5019	41.6286	17.5991	0.631995	0.165091	0	0	0.036002	0	0.0216861	0.0196693	0
Noto	2.30332	13.5807	1.36914	2.88303	0.783393	6.49035	0.334835	0.748209	0.999076	0.751968	0.0118816	0.0526543
Obox1	2849.03	2885.56	315.991	26.9754	5.18294	0.974366	0.0754109	0	0	0	0	0.167815
Obox2	3216.67	2226.28	53.1925	18.6888	7.48589	2.02816	0.0499449	0	0	0	0	0
Obox3	0.287469	0.38701	22.5814	8.97268	0.0124259	0.0104678	0.0171586	0.0124612	0	0	0	0
Obox5	2514.36	2144.3	885.711	75.4873	3.43587	0.198559	0.282604	0	0	0	0	0.0634956
Obox6	0.0396437	1.43626	163.279	474.491	477.513	234.248	7.55704	0	0	0.0537617	0	0
Onecut1	1.60716	1.01285	2.10003	0.010805	0	0	0	0.215234	0.0839719	0.893278	2.07126	1.91074
Onecut2	0.0258533	0.0150448	0.0124759	0	0	0.00110477	0	0.372899	0.234641	0.911412	1.52577	1.89077
Onecut3	0	0	0.0223253	0	0	0.0129913	0	0.0543561	0.0155842	0.111132	0.308277	0.528973
Otp	0.198477	0.0991446	0	0	0	0	0.012341	0.00517437	0.00376549	0.116146	0.17252	0.517848
Otx1	3.56607	7.36241	1.91232	0.00666038	1.28259	1.25932	0.382361	3.25753	0.794206	5.73704	3.64827	1.0875
Otx2	0	0.204972	0.350635	0.521353	0.0220414	2.32281	2.16157	13.3125	12.8749	16.1361	10.6129	4.40539
Pax2	0.395417	0.95406	0.37101	0	0	0.0103373	0	3.50762	0.307905	2.07724	0.974173	0.327747
Pax3	0.350761	0.257797	0.752383	0.120983	0.0337348	0	0	6.29219	6.57715	9.4537	9.93842	3.41729
Pax4	0	0	0	0	0	0	0	0	0.00985949	0.0424518	0.0448004	0
Pax5	0.036465	0.137483	0.103884	0.032962	0.0674349	0	0	1.09825	1.91026	2.32922	1.29822	1.19759
Pax6	0.294505	0.616256	0.888223	2.31069	1.56393	3.04362	0.328983	11.76	12.6912	16.5264	18.5513	4.04929
Pax7	0	0	0	0	0	0	0.0762011	1.09892	0.716873	2.54061	1.77608	0.747234
Pax8	0	0	0	0	0	0.298607	0.384589	1.38389	2.98204	2.90999	1.45463	0.464947
Pbx1	0.154318	0.116138	0.228647	0.00538301	0.0098004	0	0.045658	20.8027	13.9295	31.5543	24.177	15.7266
Pbx2	10.348	8.58898	6.4422	0.114277	1.04722	2.8738	2.45794	40.9739	43.4562	75.9054	38.9824	25.3805
Pbx3	2.55493	1.49064	4.9059	2.39838	4.58978	1.66905	1.04005	12.5042	12.2089	20.7254	18.0508	11.0746
Pbx4	1.38634	0.94091	2.91586	5.66705	1.88638	0.29441	1.46032	0.731871	0.917364	1.85475	1.82908	1.26669
Pdx1	1.19278	5.01224	0.944444	0.0324391	0	0.0135452	0.266988	0.160959	0.146927	0.1413	0.092017	0.0260278
Phox2a	0.0602763	0	0	0	0	0	0.00854218	0.546074	0.430993	1.6092	0.593487	0.799018
Phox2b	0.03684	0.0545355	0	0	0.00812345	0.00554042	0	0.112445	0.350723	2.70726	1.72391	2.8591
Pitx1	0	0.3741	0.485038	0.496444	5.02769	7.06056	6.50411	4.3441	5.35098	10.6884	4.55848	6.16845
Pitx2	3.81516	3.41991	2.37653	0.00827032	0.674258	0	0.206727	5.20002	7.67997	9.77504	4.09511	6.54922
Pitx3	0	0	0.046687	0.802794	0.0397935	0.0295069	0	0.0148358	0.00420196	0.0468576	0.0121005	0.315254
Pknox1	0.404342	0.8181	4.0436	25.7875	42.5641	49.7914	31.9851	2.66882	3.90842	6.75126	4.0149	3.85378
Pknox2	0.895693	4.26169	13.6894	0.150503	0.113639	0.00484309	0.205652	12.5239	10.4818	20.4147	11.0837	4.02841
Pou1f1	0	0	0	0	0	0	0	0	0	0.0120676	0.0247099	0
Pou2f1	17.3935	11.9303	1.68137	0.809854	1.23213	0.594023	1.95796	8.56045	8.2895	8.51561	7.56477	4.29485
Pou2f2	22.8715	23.4139	22.112	3.10696	0.269176	0.0191741	0.117428	0.430148	0.0292745	0.284601	0.442299	0.589848
Pou2f3	0.0837436	0.448683	2.8674	1.47682	0.277257	0.132366	1.63819	0.0338467	0.0350349	0.0131507	0.00716596	0.00584948
Pou3f1	0.00432701	0.0039399	0.291277	0.34829	0.152596	0.208151	0.00849978	2.39229	2.14507	2.31042	1.02424	3.52684
Pou3f2	0	0.0036363	0	0	0	0.00240262	0	0.563227	2.68946	7.96652	11.7261	5.36072
Pou3f3	0.26738	0.44821	0.00501161	0	0.314274	0.00510346	0.0541798	0.255961	0.65898	7.30874	10.603	14.7521
Pou3f4	0	0.0126406	0	0	0	0	0	0.237148	0.619449	4.03211	4.80154	6.0787
Pou4f1	16.0452	19.7432	21.7595	1.25314	1.27892	0.30825	0.0331064	0.596041	0.274183	1.19204	2.03313	3.4221
Pou4f2	0.00403741	0	0.00953205	0	0	0	0	0.0289826	0.00538528	0.0060757	0.0386605	0.39372
Pou4f3	0	0	0	0	0	0	0	0	0	0.0130106	0	0.514389
Pou5f1	73.7207	160.07	229.281	62.5694	340.842	385.436	638.492	19.5523	4.1696	0.49703	0.189912	0.170582
Pou5f2	0	0	0	0	0.0180493	0.0861593	0	0.570834	0.0137894	0	0.334703	0.587755
Pou6f1	0.0282493	0.0484926	4.69195	9.95423	5.66994	3.11247	2.76698	0.151942	0.101712	0.607529	0.462134	1.52209
Pou6f2	0.873951	0.384798	0.00375094	0	0	0	0	0.409904	0.0198495	0.146634	0.243013	0.135563
Prop1	0	0	0	0	0	0	0	0	0	0	0.0208629	0
Prox1	0.270223	0.528512	2.67317	0.0354783	0	0	0	1.90691	0.82911	2.17778	2.49791	1.45003
Prox2	0.009474	0	0.188112	0.229683	0	0	0.0169802	0.25674	0.216616	0.419325	0.580635	0.830494
Prrx1	1.35599	0.396105	0.295608	0	0	0	0	4.56055	5.68917	16.9338	18.007	27.9009
Prrx2	0	0	12.4827	6.60154	0	0.793964	0.0522481	9.3839	20.8535	38.4335	12.8459	24.1606
Prrxl1	0.0273094	0.0723272	0.002362	0	0	0	0	0.0356253	0.0239657	0.183519	0.321507	0.773046
Rax	0	0	0	0.0119571	0	0	0	1.8683	1.78601	2.38112	1.07714	1.07602
Rhox1	0.117937	0.018134	0.0143023	0	0.0854456	0.047743	0.11846	0	0	0.0243046	0	0.0302636
Rhox10	0.0860997	1.1715	1.87911	0.382979	0	0	0.220182	0	0	0	0	0
Rhox11	0	0	0	0	0	0	0	0	0	0	0	0.0249274
Rhox12	0	0	0	0	0	0	0	0	0.00759854	0	0.022717	0
Rhox13	0	0.0211943	0.377393	0.0167349	1.45498	2.96253	0	0	0	0	0	0.134542
Rhox2a	0	0	0	0.238849	2.64492	0	0.126145	0.0135435	0.00451504	0.00266028	0	0.0903817
Rhox2b	0	0	0	0.00637087	0.71809	0	0.0863867	0.00468356	0	0.00645608	0	0.130399
Rhox2c	0	0	0	0.00616715	0.284795	0	0.17717	0.00757606	0.0130802	0.0026789	0	0.144221
Rhox2d	0	0	0	0.0899631	0.34195	0	0.0982	0.0058973	0	0	0	0.03388
Rhox2e	0	0	0	0.00616346	0.874029	0	0.0754988	0.0136342	0	0.00625122	0	0
Rhox2f	0	0	0	0	0.058601	0	0.0319011	0.00606128	0	0.00357213	0	0
Rhox2g	0	0	0	0.0099104	0.0605429	0	0.0102474	0	0	0	0	0.0587215
Rhox2h	0	0.0195182	0	0	0	0	0	0	0	0	0	0
Rhox3a	0	0	0	0	0.416681	0	0.0652846	0.00516292	0.00163699	0	0	0.109645
Rhox3c	0	0	0	0	0.128837	0	0.0443062	0	0.00223245	0	0	0.0339964
Rhox3e	0	0	0	0	0.349142	0	0.0440224	0.00981005	0	0	0	0.0861161
Rhox3f	0	0	0	0	0.225964	0	0.0646276	0	0	0	0	0.0101437
Rhox3g	0	0	0	0	0.283413	0	0.0509524	0	0	0	0	0.101785
Rhox3h	0	0	0	0	0	0	0.0427692	0.0102651	0	0	0	0
Rhox4a	0	0	0	0	0	0	0.0636335	0.539745	0.495318	0.213503	0.144147	0.558415
Rhox4b	0	0	0	0	0	0	0.00713644	0.514281	0.370149	0.228755	0.131046	0.143846
Rhox4c	0	0	0	0	0	0	0	0.401187	0.104144	0.133904	0.0958633	0.145401
Rhox4d	0	0	0	0	0	0	0	0.404418	0.234835	0.160841	0.14946	0.0452916
Rhox4e	0	0	0	0	0	0	0.00627647	0.497988	0.342241	0.153361	0.1434	0.104389
Rhox4f	0	0	0	0	0	0	0.0227606	0.196065	0.0513941	0.121959	0.078613	0.0569967
Rhox4g	0	0	0	0	0	0	0.0160622	0.267782	0.10037	0.151041	0.0975975	0.0248604
Rhox6	0	0	0	0	0	0	0	1.70059	1.05464	0.358239	0.0251213	0
Rhox8	0.325644	0	0.0180009	0	0.0215043	0	0	0	0	0	0.00553068	0.0849945
Rhox9	0	0	0	0	0	0.152139	1.059	0.244198	0.0903855	0.131498	0.0979672	0
Satb1	34.1392	31.4729	13.6051	7.15428	14.5644	11.7569	37.852	7.28359	5.47205	10.2115	7.04433	4.22106
Satb2	3.36769	3.73151	3.80088	1.31306	6.92093	7.12028	16.3461	1.38016	0.384554	1.79732	1.89611	0.969575
Sebox	44.4091	183.001	314.996	19.8086	4.19897	1.84558	0.0222908	0.0483769	0.0253802	0.0169876	0.0307291	0.169517
Shox2	0.524019	0.352525	0.586642	0.0219627	0.529896	0.796309	0.0450486	0.431217	0.499193	1.32532	2.3532	6.00772
Six1	0.114735	0.359541	3.9663	0.547773	3.0278	1.2313	0.311213	6.32823	6.5693	11.3289	9.02548	9.74717
Six2	0	0	0.00844048	0.0270477	0.705791	0.0487064	0.077393	2.79708	0.457328	7.12928	3.50818	8.46306
Six3	0	0.00635626	0	0	0	0	0.106221	9.305	0.206354	3.08865	2.28137	0.192926
Six4	0.021549	0.0015024	0.564219	1.15247	0.133907	0.772829	0.114883	4.58562	10.0615	6.0392	4.88259	4.56175
Six5	0.045824	0.367617	1.21227	0.062607	0.0487539	0.0419531	0.124286	2.4495	3.16082	11.2644	3.45694	8.00256
Six6	0	0	0	0	0	0	0	0.0882971	0.349091	1.44611	0.897249	0.492513
Tgif1	1.59238	2.76949	3.66061	16.3602	5.92367	13.7863	65.8777	29.0374	31.9323	36.1854	21.336	12.313
Tgif2	7.49948	16.7053	13.2209	13.387	21.1014	27.6099	14.626	17.9674	20.1229	37.9204	16.1457	13.3926
Tgif2lx1	0	0	0	0	0	0	0	0	0	0	0	0.0441306
Tgif2lx2	0	0	0	0	0	0	0	0	0	0	0	0.0435449
Tlx1	0	0.078871	0.01573	0	0	0	0	0.382449	0.812429	1.46955	0.81112	0.531522
Tlx2	0	0	0	0	0	0	0.00977541	0.907061	0.426961	0.507151	0.270078	2.47612
Tlx3	0.0728513	0.0334426	0.270819	0.0528054	0.452913	0	0.00904421	0.0131273	0.0164503	0.225543	0.300184	1.90561
Tshz1	53.9549	44.923	9.55617	1.05273	0.108031	0.554103	0.408586	9.87391	10.4044	12.7043	16.076	7.91509
Tshz2	14.2586	9.48111	14.0061	1.11789	0.20907	0.077241	0.00484519	1.41879	1.6863	3.38484	3.75992	3.34188
Tshz3	0	0	0	0	0	0.222169	0.00991997	1.70715	1.68451	2.85337	3.13705	2.66593
Uncx	0	0.0213256	0.345495	0.190801	1.22436	2.33772	0.00768326	0.857891	0.694247	3.237	2.47793	4.36685
Vax1	0	0	0	0	0	0.00495243	0	0.11829	0.115588	0.997458	0.788971	1.08886
Vax2	0	0.0432627	0	0	0	0.0855698	7.69216	0.0169402	0.0432829	0.33043	0.147854	0.587869
Vsx1	0.0505599	0.0262742	0.106511	0.139976	0.0190832	0	0.152271	0.031099	0.0467718	0.0615535	0.0987704	0.123687
Vsx2	1.66378	0.736754	1.1708	0.203548	0.0285364	0.0535274	0.047679	0.0174327	0.00359884	0.101532	0.11075	0.708147
Zeb1	1.23161	1.04263	1.65334	0.125987	0.00763202	0.275894	0.0590041	7.47806	10.2215	12.9497	14.4905	11.3704
Zeb2	0.0101613	0.026306	0	0.00207486	0.00254722	0	0.00141561	9.51295	10.0339	7.27946	8.50695	7.59196
Zfhx2	0.120209	0.284779	0.812033	0.159314	0.0802394	1.23313	0.383241	2.49931	0.179703	2.71821	1.98511	0.741412
Zfhx3	4.38765	2.47455	2.75617	0.376687	0.120599	0.265932	1.30689	4.11201	1.13955	2.10586	6.00883	4.87234
Zfhx4	0.733669	0.833601	1.24197	0.052471	0.00156639	0.0267939	0.00349008	2.2148	1.12192	3.8586	8.30751	11.7525
Zhx1	3.86517	3.396	3.37371	1.07706	0.557368	0.0148772	0.012132	6.7736	14.1478	9.01295	9.53193	6.187
Zhx2	0	0	0	0	0	0	0	3.02227	2.38971	4.90511	3.78554	2.0147
Zhx3	5.30216	5.29058	8.77449	1.85441	0.265089	0.624292	0.448022	1.70451	2.6763	1.85772	1.95043	2.7271

## Sheet: Normalised FPKM values - MOUSE
Gene Name	Oocyte	Zygote	2-cell	4-cell	8-cell	Morula	Blastocyst	E7.5	E8.5	E9.5	E10.5	E11.5
Adnp	0	0	0.240318	0.918303	0.590421	0.337027	0.320763	1	0.389364	0.982305	0.962455	0.312991
Adnp2	0.588436	0.84273	0.217777	0.346452	0	0.283668	0.470266	0.611172	0.805103	1	0.528344	0.3673
Alx1	0	0	0	0	0	0	0	0.454042	0.627397	0.981942	1	0.782285
Alx3	0	0	0	0	0	0	0	0	0	1	0.564507	0.531377
Alx4	0	0	0	0	0	0	0	0	0	1	0.770077	0.881367
Arx	0	0	0	0	0	0	0	0	0	0	0	0
Barhl1	0	0	0	0	0	0	0	0	0	0	0	0
Barhl2	0	0	0	0	0	0	0	0	0	0	0	1
Barx1	0	0	0	0	0	0	0	0	0	0.608366	0.774401	1
Barx2	0	0.379405	0	0	0.69492	1	0	0	0	0	0	0
Bsx	0	0	0	0	0	0	0	0	0	0	0	0
Cdx1	0	0	0	0	0	0	0.513077	1	0.550442	0.209236	0	0
Cdx2	0	0.0208843	0	0	0.0458836	0.217022	1	0.17295	0.213663	0.0812298	0.0185696	0
Cdx4	0	0	0	0	0	0	0	1	0.502618	0.311141	0.0912458	0
Cphx1	0.833513	1	0.649869	0.413365	0.321623	0.112075	0	0	0	0	0	0
Cphx2	0.823563	1	0.640741	0.405371	0.310835	0.108664	0	0	0	0	0	0
Cphx3	0.832422	1	0.648561	0.41191	0.318798	0.111576	0	0	0	0	0	0
Crx	0	0	0	1	0	0	0	0	0	0	0	0
Crxos	0	0.0192145	0.14009	0.326039	1	0.754289	0.824682	0	0	0	0	0
Cux1	0	0.113235	0.122673	0	0	0.209859	0.229651	0.765014	1	0.947444	0.975488	0.862544
Cux2	0	0	0	0	1	0	0	0	0	0	0	0
Dbx1	0	0	0	0	0	0	0	0	0	1	0.64223	0.403129
Dbx2	0	0	0	0	0	0	0	0	0	0	0	0
Dlx1	0	0	0	0	0	0	0	0	0	0.70834	1	0.689945
Dlx2	0	0	0	0	0	0	0	0	0	1	0.676851	0
Dlx3	0	0	0	0	0	0	0	0.793723	0	1	0.588816	0
Dlx4	0	0	0	0	0	0	0	0	0	0	0	0
Dlx5	0	0	0	0	0	0	0	0.794797	0	1	0.850393	0
Dlx6	0	0	0	0	0	0	0	0	0	1	0.832543	0
Dmbx1	0	0	0	0	0	0	0	0	0	1	0	0
E530001F21Rik	0	0	0	0.934208	0.985232	0.793524	1	0	0	0	0	0
Emx1	0	0	0	0	0	0	0	0	0	0	0	0
Emx2	0.849744	1	0	0	0	0	0	0.295892	0	0.560999	0.80565	0.380293
En1	0	0	0	0	0	0	0	1	0.428661	0.487098	0.376751	0.334821
En2	0	0	0	0	0	0	0	0	0	1	0.754548	0.764019
Esx1	0	0	0	0	0	0	0	0	0	0	0	0
Evx1	1	0.334073	0	0	0	0	0	0.205805	0.185121	0.129511	0	0
Evx2	0	0	0	0	0	0	0	0	0	0	0	0
Gbx1	0	0	0	0	0	0	0	0	0	0	0	0
Gbx2	0.181005	1	0.552461	0	0	0	0	0.386877	0.231527	0.231613	0.216933	0.0877586
Gm4412	0	0	0	0	0	0	0	0	0	0	0	0
Gm4745	0.749959	1	0.146728	0.0161671	0	0	0	0	0	0	0	0
Gm4830	0	0	0	0	0	0	0	0	0	0	0	0
Gm4981	0.921895	1	0	0	0	0	0	0	0	0	0	0
Gm5496	0	0	0	0.653379	1	0	0	0	0	0	0	0
Gm5889	0	0	1	0.67439	0	0	0	0	0	0	0	0
Gm7148	0	0	0	0	0	0	0	0.516392	0.253172	1	0.397909	0
Gm8040	0	0	1	0.394929	0	0	0	0	0	0	0	0
Gm8053	0	0	1	0.553592	0	0	0	0	0	0	0	0
Gm8057	0	0	1	0.22929	0	0	0	0	0	0	0	0
Gm8064	0	0	1	0.209244	0	0	0	0	0	0	0	0
Gm8072	0	0	1	0.376111	0	0	0	0	0	0	0	0
Gm8282	0	0	0.466108	1	0.929095	0.544143	0.834398	0	0	0	0	0
Gm9376	0	0	0.229376	0.154564	0.0168037	0.344328	1	0	0	0	0	0
Gsc	0	0	0	0	0.577813	1	0.388353	0	0	0	0	0.622456
Gsc2	0	0	0	0	0	0	0	0	0	0	0	0
Gsx1	0	0	0	0	0	0	0	0	0	0	0	0
Gsx2	0	0	0	0	0	0	0	0	0	0	0	0
Hdx	0	0	0	0	0	0	0	0	1	0	0	0
Hesx1	0	0	0.433139	0	0.168445	0.189894	0	1	0.487052	0	0	0
Hhex	0.576325	1	0.738153	0.142741	0.204664	0.135524	0.138364	0.128861	0.0640564	0.0744083	0	0
Hlx	0	0	0	0	0	0	0	0.686537	0.74579	1	0.567637	0.441176
Hmbox1	0.168613	0	0.372884	1	0.728883	0.678524	0.244966	0.975021	0.444283	0.988308	0.685996	0.658751
Hmx1	0	0	0	0	0	0	0	0	0	0	0	1
Hmx2	0	0	0	0	0	0	0	0	0	0	0	0
Hmx3	0	0	0	0	0	0	0	0	0	0	0	0
Hnf1a	0	0	0	0	0	0	0	0	0	0	0	0
Hnf1b	0	0	0	0	0	0	0	1	0	0	0	0
Homez	0	0	0	0	0	0	0	0.617257	0.898668	1	0.637955	0.208943
Hopx	0	0	0	0	0	0	0	0.243347	0.672345	1	0	0
Hoxa1	0	0	0	0	0.11522	0	0	0.974097	1	0.543531	0.158363	0
Hoxa10	0	0	0	0	0	0	0	0	0	0.797914	0.675942	1
Hoxa11	0	0	0	0	0	0	0	0	0	1	0	0.942415
Hoxa13	0	0	0	0	0	0	0	0	0	0	0	0
Hoxa2	0	0	0	0	0	0	0	0.425551	0.910797	0.896382	0.75809	1
Hoxa3	0	0	0	0	0	0	0	0.4895	0	1	0.62639	0
Hoxa4	0	0	0	0	0	0	0	0	0	1	0.966765	0
Hoxa5	0	0	0	0	0	0	0	0.363179	0.519175	0.813562	1	0.850156
Hoxa6	0	0	0	0	0	0	0	0	0	0.983062	1	0
Hoxa7	0.961764	1	0.872444	0.0739029	0	0	0	0.298592	0.248162	0.19653	0.238256	0.0654299
Hoxa9	0	0	0	0	0	0	0	0.415823	0.919056	0.683745	1	0.449852
Hoxb1	0	0	0	0	0	0	0	1	0.266827	0.735622	0.219449	0
Hoxb13	0	0	0	0.606374	0.437293	1	0.525595	0	0	0	0	0
Hoxb2	0	0	0	0	0	0	0	0.669745	0.980697	1	0.764922	0.478048
Hoxb3	0	0	0	0	0	0	0	0.605658	0.474307	1	0.805718	0.574725
Hoxb4	0	0	0	0	0	0	0	0.59863	0.514037	0.871662	1	0.474684
Hoxb5	0	0	0	0	0	0	0	0.415151	0	1	0.715769	0.37842
Hoxb6	0	0	0	0	0	0	0	1	0.43269	0.727641	0.801781	0.648882
Hoxb7	0	0	0	0	0	0	0	0.794504	0.685203	1	0.950065	0.330831
Hoxb8	0	0	0	0	0	0	0	0.941732	0.180329	1	0.665126	0
Hoxb9	0	0	0	0	0.154205	0	0	0.61439	0.533663	1	0.571166	0.116665
Hoxc10	0	0	0	0	0	0	0	0	0	1	0.639266	0.167522
Hoxc11	0	0	0	0	0	0	0	0	0	0	0	0
Hoxc12	0	0	0	0	0	0	0	0	0	0	0	0
Hoxc13	0	0	0	0	0	0	0	0	0	0	0	0
Hoxc4	0	0	0	0	0	0	0	0.805994	0.504069	0.639444	1	0.229997
Hoxc5	0	0	0	0	0	0	0	0	0.442009	1	0.891962	0.848548
Hoxc6	0	0	0	0	0	0	0	0.307495	0.585216	1	0.703847	0.347755
Hoxc8	0	0	0	0	0	0	0	1	0.648703	0.426519	0.557404	0.16095
Hoxc9	0	0	0	0	0	0	0	0.406928	0.712084	0.506724	1	0.374549
Hoxd1	0	0	0	0	0	0	0	0.71985	1	0.416288	0.212894	0
Hoxd10	0	0	0	0	0	0	0	0	0	0.559103	1	0.355519
Hoxd11	0	0	0	0	0	0	0	0	0	0	1	0
Hoxd12	0	0	0	0	0	0	0	0	0	0	0	0
Hoxd13	0	0.87536	0	0	0	0	0	0	0	0.72822	0.849599	1
Hoxd3	0	0	0	0	0	0	0	0.375548	0.40866	1	0.925858	0.38174
Hoxd4	0	0	0	0	0	0	0	0.38005	0.429323	1	0.782325	0.449131
Hoxd8	0	0	0	0	0.44577	0	0	0	0.917819	1	0.850764	0
Hoxd9	0	0	0	0	0	0	0	0	0.498773	1	0.504882	0
Irx1	0	0	0	0	0	0	0	1	0.585286	0.754418	0.561886	0.570907
Irx2	0	0	0	0	0	0	0	0.740022	1	0.795653	0.69242	0.611062
Irx3	0	0	0	0	0	0	0	0.624533	0.752603	1	0.773205	0.717546
Irx4	0	0	0	0	0	0	0	0	0	1	0.903133	0
Irx5	0	0	0	0	0	0	0	1	0.851827	0.87887	0.753345	0.825008
Irx6	0	0	0	0	0	0	0	0	0	0	0	0
Isl1	0.435911	0.324898	0.272207	0	0	0	0	0.636711	0.609724	0.808538	0.844889	1
Isl2	1	0.717406	0.525842	0	0.517423	0.206385	0	0	0	0	0	0.191185
Isx	0	0	0	0	0	0	0	0	0	0	0	0
Lass2	0.211561	0.0871729	0.101844	0.400014	0.801618	0.776673	1	0.13786	0.23319	0.243802	0.145288	0.0617226
Lass3	0	0	0	0	0	0	0	0	0	0	0	0
Lass4	0	0	0	0	0	0	0	1	0.626493	0.714837	0.659233	0
Lass5	0.790964	1	0.370351	0.590833	0.260553	0.186335	0.173603	0.0842641	0.119216	0.130133	0.068089	0.0568264
Lass6	1	0.916128	0.175547	0.0691458	0	0.0786299	0.136493	0.0983974	0.224062	0.187469	0.120013	0.202075
Lbx1	0.845415	1	0.849812	0	0	0	0	0	0	0	0	0
Lbx2	0	0.698366	1	0.925118	0	0	0	0	0	0	0	0
Lhx1	0	0	0	0	0	0	0	0.965175	0	0	0	1
Lhx2	0.396821	0.186374	0.459205	0	0	0	0	0.392851	0.301606	1	0.790094	0.480828
Lhx3	0	0	0	0	0	0	0	0	0	0	0	0
Lhx4	0	0	0	0	0	0	0	0	0	0	0	0
Lhx5	0	0	0	0	0	0	0	0.931641	0	0.842823	0	1
Lhx6	0	0	0	0	0	0	0	0	0	0	0	0
Lhx8	0.410979	1	0.477272	0	0	0	0	0	0	0	0	0
Lhx9	0	0	0	0	0	0	0	0	0	0	0.766215	1
Lmx1a	0	0	0	1	0	0	0	0	0	0.906088	0	0.843474
Lmx1b	0	0	0	0	0	0	0	0.690557	0	1	0.803059	0.528966
LOC100504180	0	0	0	0	0	0	0	0	0	0	0	0
Meis1	0	0	0	0	0	0	0	0.568336	0.84862	0.864228	1	0.763267
Meis2	1	0.82225	0.451974	0.0495745	0	0	0	0.224879	0.239612	0.24018	0.247176	0.0983973
Meis3	0	0	0	0	0	0	0.176701	0.492305	0.687187	1	0.878673	0.534424
Meox1	0	0	0	0	0	0	0	0.410148	0.580973	1	0.529993	0.140036
Meox2	0	0	0	0	0	0	0	0	0	0.890501	0.710825	1
Mixl1	0	0	0	1	0	0	0	0	0	0	0	0
Mkx	0	0	0	0	0	0	0	0	0	0	0	1
Mnx1	0	0	0	0	0	0	0	0	0	0	0	0
Msx1	0	0	0	0	0	0	0.36507	0.485333	0.618281	1	0.324118	0.635016
Msx2	0	0	0	0	0	0	0.562614	0.614865	0.639734	1	0.4958	0.476524
Msx3	0	0	0	0	0	0	0	0	0.300609	1	0.600227	0.531753
Nanog	0	0.0561916	0	0.159207	0.100503	0.387446	1	0	0	0	0	0
Nkx1-1	0	0	0	0	0	0	0	0	0	0	0	0
Nkx1-2	0	0	0	0	0	0	0	1	0.573898	0.15295	0	0
Nkx2-1	0	0	0	0	0	0	0	0	0	1	0.984178	0
Nkx2-2	0	0	0	0	0	0	0	0	0	0	0	0
Nkx2-3	0	0	0	0	0	0	0	0	0	0	0	0
Nkx2-4	0	0	0	0	0	0	0	0	0	0	0	0
Nkx2-5	0	0	0	0	0	0	0	0.600491	0.759601	1	0	0
Nkx2-6	0	0	0	0	0	0	0	0	0.754411	1	0	0
Nkx2-9	0	0	0	0	0	0	0	0	0.496906	1	0	0
Nkx3-1	0	0	0	0	0	0	0	0.481932	1	0.976683	0	0
Nkx3-2	0	0	0	0	0	0	0	0	0	0	0	1
Nkx6-1	0	0	0	0	0	0	0	0.571359	0	1	0.700863	0
Nkx6-2	0	0	0.383528	0	1	0.940751	0.630275	0	0.223651	0.432731	0.205571	0.436405
Nkx6-3	0	0	0	0	0	0	0	0	0	0	0	0
Nobox	0.612605	1	0.422765	0	0	0	0	0	0	0	0	0
Noto	0.169602	1	0	0.212289	0	0.47791	0	0	0	0	0	0
Obox1	0.98734	1	0.109508	0.00934841	0.00179616	0	0	0	0	0	0	0
Obox2	1	0.692107	0.0165365	0.00580998	0.00232722	0.000630515	0	0	0	0	0	0
Obox3	0	0	1	0.397348	0	0	0	0	0	0	0	0
Obox5	1	0.852821	0.352261	0.0300225	0.0013665	0	0	0	0	0	0	0
Obox6	0	0	0.341936	0.993671	1	0.490558	0.0158258	0	0	0	0	0
Onecut1	0	0	1	0	0	0	0	0	0	0	0.9863	0
Onecut2	0	0	0	0	0	0	0	0	0	0	0	0
Onecut3	0	0	0	0	0	0	0	0	0	0	0	0
Otp	0	0	0	0	0	0	0	0	0	0	0	0
Otx1	0.484362	1	0	0	0	0	0	0.442454	0	0.779234	0.495527	0
Otx2	0	0	0	0	0	0.143951	0.133959	0.825013	0.797894	1	0.657712	0.273015
Pax2	0	0	0	0	0	0	0	1	0	0.592208	0	0
Pax3	0	0	0	0	0	0	0	0.633118	0.66179	0.951228	1	0.343846
Pax4	0	0	0	0	0	0	0	0	0	0	0	0
Pax5	0	0	0	0	0	0	0	0	0	1	0	0
Pax6	0	0	0	0.124557	0	0.164065	0	0.633918	0.684114	0.890849	1	0.218275
Pax7	0	0	0	0	0	0	0	0	0	1	0	0
Pax8	0	0	0	0	0	0	0	0	1	0.975839	0	0
Pbx1	0	0	0	0	0	0	0	0.659267	0.441445	1	0.766203	0.498398
Pbx2	0.136328	0.113154	0.0848714	0	0	0.0378603	0.0323816	0.539802	0.572505	1	0.513566	0.33437
Pbx3	0.123275	0	0.23671	0.115722	0.221457	0	0	0.603327	0.589079	1	0.870951	0.534349
Pbx4	0	0	0.514529	1	0	0	0	0	0	0	0	0
Pdx1	0	1	0	0	0	0	0	0	0	0	0	0
Phox2a	0	0	0	0	0	0	0	0	0	0	0	0
Phox2b	0	0	0	0	0	0	0	0	0	0.946892	0	1
Pitx1	0	0	0	0	0.470388	0.660582	0.60852	0.406431	0.500634	1	0.426489	0.577116
Pitx2	0.390296	0.349861	0.243122	0	0	0	0	0.531969	0.785671	1	0.418935	0.669994
Pitx3	0	0	0	0	0	0	0	0	0	0	0	0
Pknox1	0	0	0.0812108	0.517911	0.854848	1	0.642382	0.0536	0.0784959	0.135591	0.0806344	0.0773985
Pknox2	0	0.208756	0.670566	0	0	0	0	0.613475	0.513444	1	0.542927	0.197329
Pou1f1	0	0	0	0	0	0	0	0	0	0	0	0
Pou2f1	1	0.685906	0	0	0	0	0	0.492164	0.476586	0.489586	0.434919	0.246923
Pou2f2	0.976834	1	0.944396	0.132697	0	0	0	0	0	0	0	0
Pou2f3	0	0	1	0	0	0	0	0	0	0	0	0
Pou3f1	0	0	0	0	0	0	0	0.67831	0.608213	0.655096	0	1
Pou3f2	0	0	0	0	0	0	0	0	0.229357	0.679384	1	0.457161
Pou3f3	0	0	0	0	0	0	0	0	0	0.495437	0.718745	1
Pou3f4	0	0	0	0	0	0	0	0	0	0.663318	0.789896	1
Pou4f1	0.737388	0.907337	1	0	0	0	0	0	0	0	0.0934364	0.157269
Pou4f2	0	0	0	0	0	0	0	0	0	0	0	0
Pou4f3	0	0	0	0	0	0	0	0	0	0	0	0
Pou5f1	0.115461	0.2507	0.359098	0.0979956	0.533823	0.603666	1	0.0306226	0.00653039	0	0	0
Pou5f2	0	0	0	0	0	0	0	0	0	0	0	0
Pou6f1	0	0	0.471352	1	0.569601	0.312678	0.27797	0	0	0	0	0
Pou6f2	0	0	0	0	0	0	0	0	0	0	0	0
Prop1	0	0	0	0	0	0	0	0	0	0	0	0
Prox1	0	0	1	0	0	0	0	0	0	0.814681	0.934437	0
Prox2	0	0	0	0	0	0	0	0	0	0	0	0
Prrx1	0	0	0	0	0	0	0	0.163455	0.203906	0.606927	0.645391	1
Prrx2	0	0	0.324787	0.171765	0	0	0	0.244159	0.542587	1	0.334237	0.628634
Prrxl1	0	0	0	0	0	0	0	0	0	0	0	0
Rax	0	0	0	0	0	0	0	0	0	1	0	0
Rhox1	0	0	0	0	0	0	0	0	0	0	0	0
Rhox10	0	0	0	0	0	0	0	0	0	0	0	0
Rhox11	0	0	0	0	0	0	0	0	0	0	0	0
Rhox12	0	0	0	0	0	0	0	0	0	0	0	0
Rhox13	0	0	0	0	0	1	0	0	0	0	0	0
Rhox2a	0	0	0	0	1	0	0	0	0	0	0	0
Rhox2b	0	0	0	0	0	0	0	0	0	0	0	0
Rhox2c	0	0	0	0	0	0	0	0	0	0	0	0
Rhox2d	0	0	0	0	0	0	0	0	0	0	0	0
Rhox2e	0	0	0	0	0	0	0	0	0	0	0	0
Rhox2f	0	0	0	0	0	0	0	0	0	0	0	0
Rhox2g	0	0	0	0	0	0	0	0	0	0	0	0
Rhox2h	0	0	0	0	0	0	0	0	0	0	0	0
Rhox3a	0	0	0	0	0	0	0	0	0	0	0	0
Rhox3c	0	0	0	0	0	0	0	0	0	0	0	0
Rhox3e	0	0	0	0	0	0	0	0	0	0	0	0
Rhox3f	0	0	0	0	0	0	0	0	0	0	0	0
Rhox3g	0	0	0	0	0	0	0	0	0	0	0	0
Rhox3h	0	0	0	0	0	0	0	0	0	0	0	0
Rhox4a	0	0	0	0	0	0	0	0	0	0	0	0
Rhox4b	0	0	0	0	0	0	0	0	0	0	0	0
Rhox4c	0	0	0	0	0	0	0	0	0	0	0	0
Rhox4d	0	0	0	0	0	0	0	0	0	0	0	0
Rhox4e	0	0	0	0	0	0	0	0	0	0	0	0
Rhox4f	0	0	0	0	0	0	0	0	0	0	0	0
Rhox4g	0	0	0	0	0	0	0	0	0	0	0	0
Rhox6	0	0	0	0	0	0	0	0	0	0	0	0
Rhox8	0	0	0	0	0	0	0	0	0	0	0	0
Rhox9	0	0	0	0	0	0	0	0	0	0	0	0
Satb1	0.901913	0.831473	0.359429	0.189007	0.384772	0.310602	1	0.192423	0.144564	0.269774	0.186102	0.111515
Satb2	0.206024	0.228281	0.232525	0	0.423399	0.435595	1	0	0	0	0	0
Sebox	0.140983	0.580963	1	0.0628852	0.0133302	0	0	0	0	0	0	0
Shox2	0	0	0	0	0	0	0	0	0	0	0.391696	1
Six1	0	0	0.350105	0	0.267263	0	0	0.558592	0.579871	1	0.796678	0.860381
Six2	0	0	0	0	0	0	0	0.330505	0	0.8424	0.414529	1
Six3	0	0	0	0	0	0	0	1	0	0.331934	0.245177	0
Six4	0	0	0	0	0	0	0	0.455759	1	0.600229	0.485275	0.453387
Six5	0	0	0	0	0	0	0	0.217455	0.280603	1	0.306891	0.710429
Six6	0	0	0	0	0	0	0	0	0	0	0	0
Tgif1	0	0.0420399	0.0555668	0.248342	0.0899192	0.209271	1	0.440777	0.484721	0.549281	0.323873	0.186907
Tgif2	0.197769	0.440536	0.348649	0.353029	0.556466	0.728101	0.385703	0.473819	0.530662	1	0.425779	0.353177
Tgif2lx1	0	0	0	0	0	0	0	0	0	0	0	0
Tgif2lx2	0	0	0	0	0	0	0	0	0	0	0	0
Tlx1	0	0	0	0	0	0	0	0	0	0	0	0
Tlx2	0	0	0	0	0	0	0	0	0	0	0	1
Tlx3	0	0	0	0	0	0	0	0	0	0	0	0
Tshz1	1	0.832603	0.177114	0	0	0	0	0.183003	0.192835	0.235461	0.297953	0.146698
Tshz2	1	0.66494	0.982291	0	0	0	0	0	0	0.237389	0.263695	0.234376
Tshz3	0	0	0	0	0	0	0	0	0	0.909571	1	0.849821
Uncx	0	0	0	0	0	0.535333	0	0	0	0.741267	0.567441	1
Vax1	0	0	0	0	0	0	0	0	0	0	0	0
Vax2	0	0	0	0	0	0	1	0	0	0	0	0
Vsx1	0	0	0	0	0	0	0	0	0	0	0	0
Vsx2	0	0	0	0	0	0	0	0	0	0	0	0
Zeb1	0	0	0	0	0	0	0	0.516066	0.705393	0.893668	1	0.78468
Zeb2	0	0	0	0	0	0	0	0.948081	1	0.725487	0.847821	0.756631
Zfhx2	0	0	0	0	0	0	0	0.919469	0	1	0	0
Zfhx3	0.7302	0.411819	0.458687	0	0	0	0	0.684328	0	0.350461	1	0.810863
Zfhx4	0	0	0	0	0	0	0	0.188454	0	0.328322	0.706872	1
Zhx1	0.273199	0.240037	0.238462	0	0	0	0	0.478774	1	0.637057	0.673739	0.437312
Zhx2	0	0	0	0	0	0	0	0.616147	0.487188	1	0.771754	0.410735
Zhx3	0.60427	0.60295	1	0	0	0	0	0	0.305009	0	0	0.310799
