# Supplementary material for: Diversity of human and mouse homeobox gene expression in development and adult tissues
Source: BMC Dev Biol. 2016 Nov 3;16:40. doi: 10.1186/s12861-016-0140-y (PMC5094009; doi:10.1186/s12861-016-0140-y)
Supplement: Additional file 5: Tables S3–S8. — Gene names for human homeobox loci identified in major expression clusters. (XLSX 51 kb) [file 12861_2016_140_MOESM5_ESM.xlsx]

## Sheet: Table S3
Tissues(s)	Gene(s)	Family(ies)	Class(es)
All, or Many	PRRX1	Prrx	PRD
	SIX5	Six4/5	SINE
	MEIS1	Meis	TALE
	MEIS2	Meis	TALE
	PBX1	Pbx	TALE
	PBX3	Pbx	TALE
	PKNOX1	Pknox	TALE
	TGIF2	Tgif	TALE
	CUX1	Cux	CUT
	ADNP	Adnp	ZF
	ADNP2	Adnp	ZF
	TSHZ1	Tshz	ZF
	TSHZ2	Tshz	ZF
	TSHZ3	Tshz	ZF
	ZEB1	Zeb	ZF
	ZEB2	Zeb	ZF
	ZHX2	Zhx/Homez	ZF
	CERS2	Cers	CERS
	CERS4	Cers	CERS
	CERS6	Cers	CERS

## Sheet: Table S4
Tissues(s)	Gene(s)	Family(ies)	Class(es)
Cerebellum	BARHL1	Barhl	ANTP
	BARHL2	Barhl	ANTP
	EN2	En	ANTP
	TLX3	Tlx	ANTP
	UNCX	Uncx	PRD
	PAX6	Pax4/6	PRD
	LHX1	Lhx1/5	LIM
	LHX5	Lhx1/5	LIM
Amygdala, Cerebral Cortex,	NKX6-2	Nk6	ANTP
Corpus Callosum, Hippocampus,	NKX2-2	Nk2	ANTP
Parietal Lobe, Substantia Nigra,	POU6F1	Pou6	POU
and Whole	PKNOX2	Pknox	TALE
	MEIS3	Meis	TALE
Foetal Brain	DLX1	Dlx	ANTP
	DLX2	Dlx	ANTP
	LHX2	Lhx2/9	LIM
	LHX6	Lhx6/8	LIM
	POU3F2	Pou3	POU
	POU3F3	Pou3	POU
	POU3F4	Pou3	POU
	CUX2	Cux	CUT
	SATB2	Satb	CUT
Foetal Brain and Ovary	ARX	Arx	PRD
Macular Retina	HMX1	Nk5/Hmx	ANTP
	VAX2	Vax	ANTP
	CRX	Otx	PRD
	RAX	Rax	PRD
	RAX2	Rax	PRD
	VSX1	Vsx	PRD
	VSX2	Vsx	PRD
	POU4F2	Pou4	POU
	POU6F2	Pou6	POU
	SIX3	Six3/6	SINE
	SIX6	Six3/6	SINE
	PROX1	Prox	PROS
	ZFHX4	Zfhx	ZF
Macular Retinal Pigmented Epithelium,	GSX2	Gsx	ANTP
Choroid and Sclera	PRRX2	Prrx	PRD
Substantis Nigr	EN1	En	ANTP

## Sheet: Table S5
Tissues(s)	Gene(s)	Family(ies)	Class(es)
B-Cells	PAX5	Pax2/5/8	PRD
Bone Marrow, Monocytes,	HLX	Hlx	ANTP
Neutrophils and Whole Blood
CD4+ Helper T-Cells and	PBX4	Pbx	TALE
CD8+ Cytotoxic T-Cells	SATB1	Satb	CUT
Monocytes	VENTX	Ventx	ANTP
Monocytes and B-Cells	POU2F2	Pou2	POU
Neutrophils	PBX2	Pbx	TALE

## Sheet: Table S6
Tissues(s)	Gene(s)	Family(ies)	Class(es)
Pluripotent Embryonic Stages	NANOG	Nanog	ANTP
(8-Cell, Morula,	SIX4	Six4/5	SINE
Late Blastocyst, and
Embryonic Stem Cells)
Embryonic Stem Cells	HESX1	Hesx	PRD
	POU5F1	Pou5	POU
	TGIF1	Tgif	TALE
Morula	ALX1	Alx	PRD
	ISL2	Isl	LIM
8-Cell Embryo	LEUTX	Leutx	PRD
8-Cell and Morula	GBX2	Gbx	ANTP
	HOXC13	Hox9-13(15)	ANTP
	HOXD1	Hox1	ANTP
	NANOGNB	NANOGNB	ANTP
	ARGFX	Argfx	PRD
	CPHX1	Cphx	PRD
	CPHX2	Cphx	PRD
	DPRX	Dprx	PRD
	DUXA	Dux	PRD
	DUXB	Dux	PRD
	OTX1	Otx	PRD
	RHOXF2	Rhox	PRD
	RHOXF2B	Rhox	PRD
	TPRX1	Tprx	PRD
	TPRX2	Tprx	PRD
	CERS5	Cers	CERS
Totipotent Embryonic Stages	GSC	Gsc	PRD
(Oocyte, Zygote,2-Cell, 4-Cell)	DLX6	Dlx	ANTP
	EMX1	Emx	ANTP
	GBX1	Gbx	ANTP
	HHEX	Hhex	ANTP
	HOXA7	Hox6-8	ANTP
	MIXL1	Mix	PRD
	NOBOX	Nobox	PRD
	OTX2	Otx	PRD
	TPRXL	Tprx	PRD
	ISL1	Isl	LIM
	LHX8	Lhx3/4	LIM
	POU2F1	Pou2	POU
	POU4F1	Pou4	POU
	HMBOX1	Hmbox	HNF
	HNF1A	Hnf1	HNF
	ZFHX3	Zfhx	ZF
	ZHX1	Zhx/Homez	ZF
	ZHX3	Zhx/Homez	ZF
Late Blastocyst and skin	DLX4	Dlx	ANTP
Placenta	MEOX2	Meox	ANTP
	MSX2	Msx	ANTP
	PITX2	Pitx	PRD
4-Cell and Testes	LHX4	Lhx3/4	LIM
	TGIF2LX	Tgif	TALE
	TGIF2LY	Tgif	TALE
Testes	RHOXF1	RhoX	PRD
	ESX1	Esx	PRD
	PAX3	Pax3/7	PRD
	POU5F2	Pou5	POU
	HOMEZ	Homez	ZF
	ZFHX2	Zfhx	ZF
	ANHX	Other	OTHER

## Sheet: Table S7
Tissues(s)	Gene(s)	Family(ies)	Class(es)
Adipose	MEOX1	Meox	ANTP
	IRX6	Irx	TALE
	SHOX2	Shox	PRD
Adrenal Gland	HOXA5	Hox5	ANTP
	DRGX	Drgx	PRD
	PHOX2A	Phox	PRD
	PHOX2B	Phox	PRD
	HDX	Hdx	POU
Adrenal Gland, Adipose,	HOXC6	Hox6-8	ANTP
Fallopian Tubes, Smooth Muscle	HOXC8	Hox6-8	ANTP
and Ovary
Bladded and Morula	HOXA1	Hox1	ANTP
Breast	ALX4	Alx	PRD
	LMX1B	Lmx	LIM
	IRX1	Irx	TALE
	IRX2	Irx	TALE
	IRX3	Irx	TALE
	IRX4	Irx	TALE
	IRX5	Irx	TALE
Colon,	CDX1	Cdx	ANTP
Duodenum and	CDX2	Cdx	ANTP
Small Intestine	HOXB9	Hox9-13	ANTP
	MNX1	Mnx	ANTP
	ISX	Isx	PRD
Colon and Prostate	EVX1	Evx	ANTP
	HOXA13	Hox9-13	ANTP
	HOXD13	Hox9-13	ANTP
	HOXB13	Hox9-13	ANTP
	NKX3-1	Nk3	ANTP
Duodenum	PDX1	Pdx	ANTP
Fallopian Tubes,	HOXA2	Hox2	ANTP
	HOXA4	Hox4	ANTP
	HOXC4	Hox4	ANTP
	HOXC5	Hox5	ANTP
	MKX	Mkx	TALE
Fallopian Tubes and Macular Retinal	ALX3	Alx	PRD
Pigmented Epithelium,
Choroid and Sclera
Gall Bladder	ONECUT1	Onecut	CUT
	ONECUT2	Onecut	CUT
Endometrium	HOXA10	Hox9-13	ANTP
	HOXA11	Hox9-13	ANTP
	HOXD10	Hox9-13	ANTP
	HOXD11	Hox9-13	ANTP
	MSX1	Msx	ANTP
Endometrium,	EMX2	Emx	ANTP
Fallopian Tubes and	HOXA3	Hox3	ANTP
Kidney	HOXA6	Hox6-8	ANTP
	HOXA9	Hox9-13	ANTP
	HOXB2	Hox2	ANTP
	HOXB3	Hox3	ANTP
	HOXB4	Hox4	ANTP
	HOXB5	Hox5	ANTP
	HOXB6	Hox6-8	ANTP
	HOXB7	Hox6-8	ANTP
	HOXB8	Hox6-8	ANTP
	HOXD3	Hox3	ANTP
	HOXD4	Hox4	ANTP
	HOXD8	Hox6-8	ANTP
	HOXD9	Hox9-13	ANTP
	PAX2	Pax2/5/8	PRD
	HNF1B	Hnf1	HNF
Endometrium, Placenta, and	DLX5	Dlx	ANTP
Skin
Heart	NKX2-5	Nk2	ANTP
Lung and Thyroid	NKX2-1	Nk2	ANTP
Oesophagus	BARX2	Barx	ANTP
	NKX6-1	Nk6	ANTP
	PITX1	Pitx	PRD
Salivary Gland,	SIX1	Six1/2	SINE
Skeletal Muscle,	SIX2	Six1/2	SINE
Prostate and
Macular Retinal Pigmented Epithelium
Skeletal Muscle	HOXC9	Hox9-13	ANTP
	HOXC10	Hox9-13	ANTP
	LBX1	Lbx	ANTP
	PITX3	Pitx	PRD
Skin	DLX3	Dlx	ANTP
	POU2F3	Pou2	POU
	POU3F1	Pou3	POU
Spleen	NKX2-3	Nk2	ANTP
	NKX3-2	Nk3	ANTP
	TLX1	Tlx	ANTP
Stomach, Liver, Duodenum, and	LBX2	Lbx	ANTP
Small Intestine
Stomach	BARX1	Barx	ANTP
	NKX6-3	Nk6	ANTP
	ONECUT3	Onecut	CUT
Thyroid	PAX8	Pax3/7	PRD
Oesophagus and	HOPX	Hopx	PRD
Skin	CERS3	Cers	CERS
Ovary	LHX9	Lhx2/9	LIM

## Sheet: Table S8
Gene	Family	Class
BSX	Bsx	ANTP
CDX4	Cdx	ANTP
DBX1	Dbx	ANTP
DBX2	Dbx	ANTP
EVX2	Evx	ANTP
GSX1	Gsx	ANTP
HMX2	Nk5/Hmx	ANTP
HMX3	Nk5/Hmx	ANTP
HOXB1	Hox1	ANTP
HOXC11	Hox9-13(15)	ANTP
HOXC12	Hox9-13(15)	ANTP
HOXD12	Hox9-13(15)	ANTP
NKX1-1	Nk1	ANTP
NKX1-2	Nk1	ANTP
NKX2-4	Nk2.1	ANTP
NKX2-6	Nk4	ANTP
NKX2-8	Nk2.2	ANTP
NOTO	Noto	ANTP
TLX2	Tlx	ANTP
VAX1	Vax	ANTP
DMBX1	Dmbx	PRD
DUX4	Dux	PRD
GSC2	Gsc	PRD
OTP	Otp	PRD
PAX4	Pax4/6	PRD
PAX7	Pax3/7	PRD
PROP1	Prop	PRD
SEBOX	Sebox	PRD
SHOX	Shox	PRD
LHX3	Lhx3/4	LIM
LMX1A	Lmx	LIM
POU1F1	Pou1	POU
POU4F3	Pou4	POU
PROX2	Prox	PROS
