# Supplementary material for: Diversity of human and mouse homeobox gene expression in development and adult tissues
Source: BMC Dev Biol. 2016 Nov 3;16:40. doi: 10.1186/s12861-016-0140-y (PMC5094009; doi:10.1186/s12861-016-0140-y)
Supplement: Additional file 7: Table S9. — Gene names for homeobox loci expressed in four major expression ‘phases’ identified during mouse development. (XLSX 18 kb) [file 12861_2016_140_MOESM7_ESM.xlsx]

## Sheet: Phase 1
Gene	Class	Family
Emx2	ANTP	Emx
Evx1	ANTP	Evx
Lass6	CERS	Cers
Satb1	CUT	Satb
Pou5f1	POU	Pou5
Gm4745	PRD	Obox
Gm4981	PRD	Dux
Obox1	PRD	Obox
Obox2	PRD	Obox
Obox5	PRD	Obox
Otx1	PRD	Otx
Meis2	TALE	Meis
Tshz1	ZF	Tshz
Zfhx3	ZF	Zfhx

## Sheet: Phase 2
Gene	Class	Family
Lbx2	ANTP	Lbx
Onecut1	CUT	Onecut
Pou2f3	POU	Pou2
Gm5889	PRD	Obox
Gm8040	PRD	Obox
Gm8053	PRD	Obox
Gm8057	PRD	Obox
Gm8064	PRD	Obox
Gm8072	PRD	Obox
Obox3	PRD	Obox
Prox1	PROS	Prox

## Sheet: Phase 1 + 2
Gene	Class	Family
Gbx2	ANTP	Gbx
Hhex	ANTP	Hhex
Hoxa7	ANTP	Hox6-8
Lbx1	ANTP	Lbx
Lass5	CERS	Cers
Isl2	LIM	Isl
Lhx8	LIM	Lhx6/8
Cphx	Other	Cphx
Gm2104	Other	Cphx
Gm2135	Other	Cphx
Pou2f2	POU	Pou2
Pou4f1	POU	Pou4
Nobox	PRD	Nobox
Sebox	PRD	Sebox
Tshz2	ZF	Tshz
Zhx3	ZF	Zhx/Homez

## Sheet: Phase 3
Gene	Class	Family
Barx2	ANTP	Barx
Cdx2	ANTP	Cdx
Hoxb13	ANTP	Hox9-13(15)
Nanog	ANTP	Nanog
Nkx6-2	ANTP	Nk6
Vax2	ANTP	Vax
Lass2	CERS	Cers
Cux2	CUT	Cux
Satb2	CUT	Satb
Crxos1	Other	Crxos1
E530001F21Rik	Other	Crxos1
Gm8282	Other	Crxos1
Gm9376	Other	Crxos1
Pou5f1	POU	Pou5
Pou6f1	POU	Pou6
Crx	PRD	Otx
Gm5496	PRD	Obox
Gsc	PRD	Gsc
Mixl1	PRD	Mix
Obox6	PRD	Obox
Rhox13	PRD	Rhox
Rhox2a	PRD	Rhox
Pbx4	TALE	Pbx
Pknox1	TALE	Pknox
Tgif1	TALE	Tgif

## Sheet: Phase 4
Gene	Class	Family
Barhl2	ANTP	Barhl
Barx1	ANTP	Barx
Cdx1	ANTP	Cdx
Cdx4	ANTP	Cdx
Dlx3	ANTP	Dlx
Dlx5	ANTP	Dlx
Dlx1	ANTP	Dlx
Dlx1	ANTP	Dlx
Dlx2	ANTP	Dlx
Dlx6	ANTP	Dlx
En1	ANTP	En
En2	ANTP	En
Hlx	ANTP	Hlx
Hoxb1	ANTP	Hox1
Hoxa1	ANTP	Hox1
Hoxd1	ANTP	Hox1
Hoxa2	ANTP	Hox2
Hoxb2	ANTP	Hox2
Hoxa3	ANTP	Hox3
Hoxb3	ANTP	Hox3
Hoxd3	ANTP	Hox3
Hoxb4	ANTP	Hox4
Hoxc4	ANTP	Hox4
Hoxd4	ANTP	Hox4
Hoxa4	ANTP	Hox4
Hoxa5	ANTP	Hox5
Hoxb5	ANTP	Hox5
Hoxc5	ANTP	Hox5
Hoxb6	ANTP	Hox6-8
Hoxb7	ANTP	Hox6-8
Hoxb8	ANTP	Hox6-8
Hoxc6	ANTP	Hox6-8
Hoxc8	ANTP	Hox6-8
Hoxa6	ANTP	Hox6-8
Hoxd8	ANTP	Hox6-8
Hoxa9	ANTP	Hox9-13(15)
Hoxb9	ANTP	Hox9-13(15)
Hoxc9	ANTP	Hox9-13(15)
Hoxa10	ANTP	Hox9-13(15)
Hoxa11	ANTP	Hox9-13(15)
Hoxc10	ANTP	Hox9-13(15)
Hoxd10	ANTP	Hox9-13(15)
Hoxd11	ANTP	Hox9-13(15)
Hoxd13	ANTP	Hox9-13(15)
Hoxd9	ANTP	Hox9-13(15)
Meox1	ANTP	Meox
Meox2	ANTP	Meox
Msx1	ANTP	Msx
Msx2	ANTP	Msx
Msx3	ANTP	Msx
Nkx1-2	ANTP	Nk1
Nkx2-1	ANTP	Nk2.1
Nkx2-9	ANTP	Nk2.2
Nkx3-1	ANTP	Nk3
Nkx3-2	ANTP	Nk3
Nkx2-5	ANTP	Nk4
Nkx2-6	ANTP	Nk4
Hmx1	ANTP	Nk5/Hmx
Nkx6-1	ANTP	Nk6
Tlx2	ANTP	Tlx
Lass4	CERS	Cers
Cux1	CUT	Cux
Hmbox1	HNF	Hmbox
Hnf1b	HNF	Hnf1
Isl1	LIM	Isl
Lhx1	LIM	Lhx1/5
Lhx5	LIM	Lhx1/5
Lhx2	LIM	Lhx2/9
Lhx9	LIM	Lhx2/9
Lmx1b	LIM	Lmx
Lmx1a	LIM	Lmx
Hdx	POU	Hdx
Pou3f1	POU	Pou3
Pou3f2	POU	Pou3
Pou3f3	POU	Pou3
Pou3f4	POU	Pou3
Alx1	PRD	Alx
Alx3	PRD	Alx
Alx4	PRD	Alx
Dmbx1	PRD	Dmbx
Hesx1	PRD	Hesx
Hopx	PRD	Hopx
Otx2	PRD	Otx
Pax2	PRD	Pax2/5/8
Pax5	PRD	Pax2/5/8
Pax8	PRD	Pax2/5/8
Pax3	PRD	Pax3/7
Pax7	PRD	Pax3/7
Pax6	PRD	Pax4/6
Phox2b	PRD	Phox
Pitx2	PRD	Pitx
Prrx2	PRD	Prrx
Prrx1	PRD	Prrx
Rax	PRD	Rax
Shox2	PRD	Shox
Uncx	PRD	Uncx
Six1	SINE	Six1/2
Six2	SINE	Six1/2
Six3	SINE	Six3/6
Six4	SINE	Six4/5
Six5	SINE	Six4/5
Irx1	TALE	Irx
Irx2	TALE	Irx
Irx3	TALE	Irx
Irx5	TALE	Irx
Irx4	TALE	Irx
Meis1	TALE	Meis
Meis3	TALE	Meis
Mkx	TALE	Mkx
Pbx1	TALE	Pbx
Pbx2	TALE	Pbx
Pbx3	TALE	Pbx
Pknox2	TALE	Pknox
Gm7148	TALE	Tgif
Tgif2	TALE	Tgif
Adnp	ZF	Adnp
Adnp2	ZF	Adnp
Tshz3	ZF	Tshz
Zeb1	ZF	Zeb
Zeb2	ZF	Zeb
Zfhx2	ZF	Zfhx
Zfhx4	ZF	Zfhx
Homez	ZF	Zhx/Homez
Zhx1	ZF	Zhx/Homez
Zhx2	ZF	Zhx/Homez
